# Supplementary material for: Risk factors for fluoroquinolone- and macrolide-resistance among swine Campylobacter coli using multi-layered chain graphs
Source: PLoS Comput Biol. 2025 Aug 13;21(8):e1012797. doi: 10.1371/journal.pcbi.1012797 (PMC12373276; doi:10.1371/journal.pcbi.1012797)
Supplement: S1 Data — Complete list of all sequenced Campylobacter coli isolates from BioProject PRJNA293228 that were included in the analysis. (CSV) [file pcbi.1012797.s001.csv]

SRR6288917
SRR6289022
SRR7961925
SRR6484528
SRR6289024
SRR6289027
SRR7962084
SRR6288919
SRR7962062
SRR6289028
SRR6236250
SRR6289026
SRR6236044
SRR6289025
SRR6235381
SRR6288920
SRR6235925
SRR6329090
SRR6236012
SRR6385512
SRR6236451
SRR6385511
SRR6235380
SRR6384972
SRR6313203
SRR6663437
SRR6663420
SRR6367145
SRR6663417
SRR6312398
SRR6663766
SRR6312395
SRR6663261
SRR6311920
SRR6663761
SRR6311922
SRR6663722
SRR6664292
SRR6663769
SRR6663254
SRR6664109
SRR6998298
SRR6664291
SRR6663500
SRR6664092
SRR7807197
SRR6761477
SRR6761141
SRR6761476
SRR6761474
SRR6761473
SRR6761472
SRR7962063
SRR6761481
SRR6761467
SRR7962079
SRR6384750
SRR7962037
SRR6384753
SRR7962055
SRR6384979
SRR7962106
SRR6998339
SRR6384752
SRR7962044
SRR6349032
SRR7962054
SRR6384749
SRR7962008
SRR6384751
SRR6384897
SRR6384738
SRR7962056
SRR6485378
SRR6311175
SRR6398656
SRR6311226
SRR6398663
SRR6398727
SRR6311915
SRR6398578
SRR6311154
SRR6398731
SRR6313837
SRR6398781
SRR6313944
SRR6399350
SRR6313218
SRR6443364
SRR6314336
SRR6398621
SRR6314031
SRR6761377
SRR6930606
SRR6761130
SRR6930193
SRR6761134
SRR7014281
SRR6761131
SRR7014286
SRR7807200
SRR7014289
SRR6745680
SRR7014282
SRR6745679
SRR7014288
SRR6745684
SRR6745681
SRR6973037
SRR6745678
SRR6973629
SRR6745673
SRR6745687
SRR6745688
SRR6745536
SRR7807203
SRR6745685
SRR6745682
SRR6840939
SRR6998295
SRR6998242
SRR6398721
SRR6398722
SRR6398723
SRR6399269
SRR6398730
SRR6398728
SRR6445100
SRR6485408
SRR6398601
SRR6398658
SRR6398610
SRR6973758
SRR6398661
SRR6973034
SRR6485414
SRR6973750
SRR6398602
SRR6398660
SRR6398659
SRR6973852
SRR6398609
SRR7126660
SRR6398657
SRR7125788
SRR6398611
SRR6973862
SRR6398670
SRR7126984
SRR6398606
SRR6973762
SRR6398583
SRR6973861
SRR6398585
SRR6973859
SRR6485382
SRR6973854
SRR6398603
SRR7126658
SRR6398607
SRR7126393
SRR6398604
SRR7125687
SRR6840919
SRR7127244
SRR6998243
SRR7126395
SRR6848842
SRR7126901
SRR6890542
SRR6399108
SRR7807202
SRR6398623
SRR6398568
SRR6398701
SRR6398671
SRR6398577
SRR6398564
SRR6443375
SRR6398619
SRR6443344
SRR6398629
SRR6443363
SRR6398563
SRR6443385
SRR6398582
SRR6443378
SRR6666470
SRR6443383
SRR6398698
SRR6260765
SRR6398569
SRR6260758
SRR6398641
SRR6260756
SRR6398687
SRR6260761
SRR6398636
SRR6260763
SRR6398697
SRR6635805
SRR6313919
SRR6627643
SRR6313785
SRR6627718
SRR6313846
SRR6627644
SRR6313656
SRR6627698
SRR6314322
SRR6627730
SRR6313686
SRR6627711
SRR6313835
SRR6795898
SRR6313945
SRR6796403
SRR6313825
SRR6796566
SRR6313634
SRR6796418
SRR6313543
SRR6796399
SRR6313826
SRR6795923
SRR6313917
SRR6260778
SRR6367409
SRR6260865
SRR6367412
SRR6260780
SRR6443395
SRR6260875
SRR6446730
SRR6260876
SRR6449704
SRR6260845
SRR6449802
SRR6260844
SRR6449803
SRR6260874
SRR6449769
SRR6260848
SRR6449816
SRR6260862
SRR6449766
SRR6260866
SRR6449705
SRR7128379
SRR6449720
SRR7128378
SRR6449789
SRR7128382
SRR6449673
SRR7128380
SRR6449774
SRR7126359
SRR6449739
SRR7126352
SRR6446349
SRR7126185
SRR6374047
SRR7127921
SRR7127926
SRR6374042
SRR7127989
SRR6374028
SRR7127997
SRR6374052
SRR7128397
SRR6374045
SRR7128387
SRR6374041
SRR7127929
SRR6374532
SRR7469052
SRR6398570
SRR7439655
SRR6742586
SRR6374050
SRR6260817
SRR6374044
SRR6260768
SRR6376028
SRR6260769
SRR6376498
SRR6260759
SRR6376507
SRR6260762
SRR6376258
SRR6260760
SRR6376223
SRR6261862
SRR6375922
SRR6261859
SRR6398614
SRR6261858
SRR6398608
SRR6261912
SRR6398669
SRR6261992
SRR6398720
SRR6261983
SRR6398616
SRR6261971
SRR6398668
SRR6261890
SRR6398613
SRR6261853
SRR6398615
SRR6443175
SRR6398719
SRR6443372
SRR6398612
SRR6445111
SRR6398711
SRR6443387
SRR6443389
SRR6443382
SRR6443391
SRR6446746
SRR6445141
SRR6443377
SRR6445110
SRR6443618
SRR7128398
SRR7128254
SRR7128377
SRR7128255
SRR7128384
SRR7128381
SRR7126419
SRR7128383
SRR7126396
SRR7126560
SRR7126418
SRR7126249
SRR7126183
SRR7128400
SRR7128410
SRR7128401
SRR7128399
SRR7125793
SRR7125786
SRR7125790
SRR8434638
SRR8434626
SRR8434364
SRR8434379
SRR6261843
SRR8434365
SRR8434447
SRR8434377
SRR6261844
SRR8434368
SRR8434440
SRR8434452
SRR8434366
SRR7345807
SRR7345563
SRR7449965
SRR7439605
SRR7439603
SRR7500606
SRR7500596
SRR6449647
SRR7500597
SRR6666471
SRR7500600
SRR6666611
SRR6261852
SRR6666468
SRR7500598
SRR6666794
SRR7439651
SRR6666793
SRR7439653
SRR6666473
SRR7439645
SRR6666612
SRR7439650
SRR6666472
SRR7439638
SRR6666613
SRR6261849
SRR6666825
SRR6261864
SRR6666827
SRR6261855
SRR6666474
SRR6261856
SRR6666609
SRR6261861
SRR6666475
SRR6261897
SRR6261895
SRR6813876
SRR6261847
SRR6261860
SRR6261845
SRR6261850
SRR6261842
SRR6261891
SRR6261894
SRR6261893
SRR6261989
SRR6261990
SRR6261892
SRR6261909
SRR7125594
SRR7125589
SRR7125685
SRR7128234
SRR7128230
SRR7128228
SRR7126113
SRR7127998
SRR7128222
SRR7127538
SRR7127539
SRR7125792
SRR7125787
SRR7345810
SRR7345931
SRR5680811
SRR7343108
SRR7345665
SRR7345457
SRR7344632
SRR7345956
SRR7345808
SRR7345895
SRR7343350
SRR5680790
SRR5680812
SRR7343445
SRR5680810
SRR5680809
SRR5645382
SRR5645385
SRR5645369
SRR5645364
SRR5645354
SRR5645350
SRR5645367
SRR5645377
SRR5645366
SRR5645358
SRR5645370
SRR6376259
SRR5645348
SRR6376496
SRR5645361
SRR6376260
SRR5645339
SRR6376261
SRR5712105
SRR6376192
SRR5712106
SRR6375871
SRR6817192
SRR6376499
SRR6817197
SRR6376029
SRR6817189
SRR6380108
SRR6817199
SRR6380111
SRR6817195
SRR6380004
SRR6817193
SRR6816994
SRR6380530
SRR6817188
SRR6380563
SRR6854740
SRR6380267
SRR6854750
SRR6860706
SRR6854707
SRR6856562
SRR6860653
SRR7439608
SRR7439612
SRR7439644
SRR7439641
SRR7439640
SRR7439606
SRR7497026
SRR7497162
SRR7497150
SRR7496959
SRR7497141
SRR7500736
SRR7497093
SRR7497118
SRR6261968
SRR6261995
SRR6261972
SRR6261965
SRR6261967
SRR6261963
SRR6261937
SRR6261991
SRR6261964
SRR6261987
SRR6261993
SRR6261994
SRR6161038
SRR5712108
SRR6261977
SRR6261978
SRR5712110
SRR5712107
SRR5712104
SRR5712103
SRR5712098
SRR7177911
SRR5712100
SRR6930196
SRR5712094
SRR6930882
SRR5712102
SRR6930165
SRR6160988
SRR6930188
SRR6160989
SRR6930609
SRR5712093
SRR6930492
SRR5712096
SRR6930645
SRR6161041
SRR6930203
SRR5712095
SRR6930195
SRR5712101
SRR6930605
SRR5712099
SRR6930603
SRR7253437
SRR6930648
SRR7125924
SRR6930186
SRR7128388
SRR6930651
SRR7128391
SRR6930205
SRR7128392
SRR6930875
SRR7128389
SRR6930613
SRR7128396
SRR7128394
SRR7127865
SRR7127945
SRR7127947
SRR7128223
SRR7128221
SRR7126169
SRR7125593
SRR6856174
SRR6856337
SRR6856173
SRR6856559
SRR6856306
SRR6855525
SRR6856561
SRR6856201
SRR6860531
SRR7056230
SRR7056233
SRR7056232
SRR7056152
SRR7056257
SRR6973627
SRR6973050
SRR5712076
SRR6161044
SRR6160453
SRR5712071
SRR5712073
SRR5712072
SRR5712077
SRR5712074
SRR5760729
SRR5760725
SRR5760732
SRR5760731
SRR5760726
SRR5760728
SRR6160451
SRR5760714
SRR5760715
SRR5760718
SRR5760720
SRR5760721
SRR6160964
SRR5760713
SRR5760712
SRR7345635
SRR7499274
SRR7499254
SRR7499247
SRR7499249
SRR7499256
SRR7499263
SRR7499246
SRR6973640
SRR7499268
SRR7499267
SRR7499270
SRR7499286
SRR7499287
SRR6973641
SRR6973040
SRR6973035
SRR6973551
SRR6973039
SRR7056234
SRR7056176
SRR7084916
SRR7084920
SRR7084921
SRR7084919
SRR7084914
SRR7084908
SRR7084939
SRR7084949
SRR7085274
SRR7085273
SRR7192203
SRR7190734
SRR7192260
SRR7188766
SRR7221695
SRR7221740
SRR7221693
SRR7221719
SRR7221723
SRR6155546
SRR6155539
SRR6155547
SRR6155551
SRR6155220
SRR6155215
SRR6155538
SRR6155537
SRR6155543
SRR6155644
SRR6155237
SRR6155217
SRR6155535
SRR6155552
SRR6155533
SRR6155549
SRR6155541
SRR6214443
SRR6214148
SRR6214470
SRR6212627
SRR6214466
SRR6212626
SRR6214534
SRR6214147
SRR6214472
SRR6212889
SRR6212586
SRR6212564
SRR6213553
SRR6261976
SRR6261979
SRR6261973
SRR6261975
SRR6261851
SRR6261854
SRR6261848
SRR6261910
SRR6261907
SRR6261896
SRR6261898
SRR6261908
SRR6261911
SRR6261961
SRR6261846
SRR6261906
SRR6261900
SRR6261982
SRR6261970
SRR7496975
SRR7497030
SRR7496993
SRR7497020
SRR7496976
SRR7497120
SRR7497014
SRR7439646
SRR7497105
SRR7497144
SRR7497100
SRR7497029
SRR7500739
SRR7500635
SRR7496996
SRR7497013
SRR7497151
SRR7439648
SRR7497011
SRR6212582
SRR6212398
SRR6214446
SRR6213119
SRR6212399
SRR6213884
SRR6213992
SRR6214012
SRR6213551
SRR6213864
SRR6212383
SRR6212382
SRR6212304
SRR6212570
SRR6212387
SRR6212312
SRR6212300
SRR6212301
SRR6212305
SRR6212389
SRR6212311
SRR6212386
SRR6212385
SRR7126360
SRR7125678
SRR7125590
SRR7126353
SRR7121424
SRR7121130
SRR7123399
SRR7122311
SRR7122402
SRR7122565
SRR7122566
SRR7122598
SRR7121405
SRR7121406
SRR7123398
SRR7499273
SRR7521742
SRR7521605
SRR7521602
SRR7521600
SRR7521727
SRR7521741
SRR7521734
SRR7904966
SRR7906765
SRR7906491
SRR7905016
SRR7904961
SRR5760717
SRR5760724
SRR5760722
SRR5760723
SRR5760700
SRR5760708
SRR5760702
SRR5760705
SRR5875192
SRR5875408
SRR5875213
SRR5876841
SRR5876857
SRR5876836
SRR5876858
SRR5876907
SRR5876891
SRR5876883
SRR5876884
SRR5876890
SRR5876876
SRR5876877
SRR5876879
SRR5876893
SRR6872201
SRR6872198
SRR6871687
SRR6872196
SRR6871384
SRR7889384
SRR6871390
SRR6871413
SRR6872195
SRR6872202
SRR6871388
SRR8434369
SRR8434294
SRR8434446
SRR8434367
SRR8434439
SRR8434371
SRR8434374
SRR8434449
SRR8434326
SRR8434621
SRR8434451
SRR8434309
SRR5876881
SRR5876892
SRR5876873
SRR5876894
SRR5876888
SRR5877167
SRR5877161
SRR5877151
SRR5877159
SRR5877156
SRR5877162
SRR5877149
SRR5877155
SRR5877163
SRR5877153
SRR5861865
SRR5861848
SRR7011730
SRR8434372
SRR5875189
SRR5865321
SRR5865326
SRR5865323
SRR5865318
SRR5865317
SRR5865329
SRR5865327
SRR5865319
SRR5865330
SRR7221658
SRR7221690
SRR7221599
SRR7221648
SRR7221600
SRR7500582
SRR7472724
SRR7500655
SRR7500661
SRR7497161
SRR7497122
SRR7497109
SRR7497067
SRR7496960
SRR7551199
SRR7551201
SRR7551193
SRR7551185
SRR7551174
SRR7551887
SRR7591047
SRR6424828
SRR6424839
SRR6424831
SRR6424840
SRR6424826
SRR6424830
SRR8434443
SRR7012246
SRR8434322
SRR7011950
SRR7012003
SRR7011948
SRR8434314
SRR7012163
SRR7011988
SRR8434410
SRR8434444
SRR8434292
SRR7011952
SRR7011983
SRR7012236
SRR8434632
SRR5877147
SRR5861859
SRR5861845
SRR5861840
SRR5861838
SRR5861846
SRR5861824
SRR5861844
SRR5861817
SRR5861835
SRR5861833
SRR5861827
SRR5861822
SRR5861819
SRR5861740
SRR5861831
SRR5861823
SRR5861828
SRR5861739
SRR6212307
SRR6212384
SRR6212381
SRR6236255
SRR6236254
SRR6236447
SRR6236446
SRR6236445
SRR6236256
SRR6236257
SRR8434450
SRR8434445
SRR8434412
SRR7012001
SRR7010477
SRR8434302
SRR7010307
SRR7010293
SRR8434441
SRR7011731
SRR7011723
SRR7012164
SRR7012241
SRR7010480
SRR7012243
SRR7011990
SRR7010530
SRR7011949
SRR7011957
SRR7012166
SRR7889356
SRR5861741
SRR5861719
SRR5861720
SRR5969804
SRR5970064
SRR5970126
SRR5969807
SRR5969293
SRR5970418
SRR5970408
SRR5970349
SRR5970405
SRR5970419
SRR5970420
SRR5970125
SRR5970065
SRR5970070
SRR5970429
SRR5970422
SRR5969806
SRR5969803
SRR5970432
SRR7591119
SRR7591112
SRR7590485
SRR7590482
SRR7707936
SRR7707925
SRR7591117
SRR7591115
SRR7591046
SRR7591078
SRR7590484
SRR7590483
SRR7707932
SRR7707929
SRR7783631
SRR7783625
SRR7783629
SRR7783627
SRR7826034
SRR7826314
SRR5865322
SRR5865320
SRR5865333
SRR5865305
SRR5865312
SRR5865303
SRR5865311
SRR5865307
SRR5865298
SRR5865302
SRR5865299
SRR5865309
SRR5865315
SRR5865306
SRR5865316
SRR6424475
SRR6424824
SRR6424827
SRR6424875
SRR6424895
SRR6424897
SRR6424856
SRR6424855
SRR6424853
SRR6424869
SRR6424865
SRR6424872
SRR6424472
SRR6424873
SRR6424870
SRR6666826
SRR6424868
SRR6424304
SRR7012244
SRR7010335
SRR7011989
SRR7014280
SRR7014284
SRR7014285
SRR7456570
SRR7500580
SRR7456380
SRR7458407
SRR7500579
SRR7500605
SRR7456368
SRR7458465
SRR7457700
SRR7456669
SRR7459794
SRR7500583
SRR7500664
SRR7458833
SRR5970430
SRR6160965
SRR6160987
SRR6160986
SRR5970075
SRR5970067
SRR6160991
SRR5963509
SRR6161043
SRR6161037
SRR6160994
SRR6160914
SRR6160917
SRR5963510
SRR6160861
SRR6160724
SRR5963909
SRR5963910
SRR6160862
SRR5962612
SRR5964036
SRR5964037
SRR6424305
SRR7500578
SRR6238463
SRR6238469
SRR6238478
SRR6238477
SRR6238462
SRR6238476
SRR6238471
SRR6238482
SRR6238461
SRR6238480
SRR6238464
SRR6238481
SRR6238484
SRR6238472
SRR6238468
SRR6238479
SRR6238470
SRR6238400
SRR6424854
SRR6667220
SRR6424303
SRR6424302
SRR6424898
SRR6424300
SRR6424301
SRR6424299
SRR6424896
SRR6424866
SRR6424474
SRR6424476
SRR6424473
SRR6424867
SRR6424307
SRR6424841
SRR6424471
