# Supplementary material for: Risk factors for fluoroquinolone- and macrolide-resistance among swine Campylobacter coli using multi-layered chain graphs
Source: PLoS Comput Biol. 2025 Aug 13;21(8):e1012797. doi: 10.1371/journal.pcbi.1012797 (PMC12373276; doi:10.1371/journal.pcbi.1012797)
Supplement: S2 Data — Dataset with the input data necessary to run the chain graphs. (XLSX) [file pcbi.1012797.s002.xlsx]

## Sheet: conv
AZIlog

## Sheet: abf
AZIlog
