# Supplementary material for: Risk factors for fluoroquinolone- and macrolide-resistance among swine Campylobacter coli using multi-layered chain graphs
Source: PLoS Comput Biol. 2025 Aug 13;21(8):e1012797. doi: 10.1371/journal.pcbi.1012797 (PMC12373276; doi:10.1371/journal.pcbi.1012797)
Supplement: S1 Table — A list and detailed explanation of all included predictor variables for the chain graphs. (XLSX) [file pcbi.1012797.s003.xlsx]

## Sheet: conv-predictors
	Conventional Variable	Variable Scale	Variable Type	Frequency	Variable Description
	23S rRNA A2075G	Microbial Genotype	Binary	0.0614934	Presence of the 23S rRNA A2075G mutation known to confer macrolide resistance
	50S L22 A103V	Microbial Genotype	Binary	0.153734	Presence of the 50S L22 A103V mutation known to confer macrolide resistance
	aadE-Cc	Microbial Genotype	Binary	0.573939	Presence of the aadE-Cc known to confer aminoglycoside resistance
	acr3	Microbial Genotype	Binary	0.0292826	Presence of the acr3 gene known to confer arsenic resistance
	aph(3')-IIIa	Microbial Genotype	Binary	0.0424597	Presence of the aph(3')-IIIa gene known to confer aminoglycoside resistance
	blaOXA-193	Microbial Genotype	Binary	0.383602	Presence of the blaOXA-193 gene known to confer b-lactam resistance
	blaOXA-489	Microbial Genotype	Binary	0.0541728	Presence of the blaOXA-489 gene known to confer b-lactam resistance
	blaOXA-578	Microbial Genotype	Binary	0.121523	Presence of the blaOXA-578 gene known to confer b-lactam resistance
	gyrA T86I	Microbial Genotype	Binary	0.200586	Presence of the gyrA T86I mutation known to confer fluoroquinolone resistance
	rpsL K43R	Microbial Genotype	Binary	0.045388	Presence of the rpsL K43R mutation known to confer aminoglycoside resistance
	tet(O)	Microbial Genotype	Binary	0.945827	Presence of the tet(O) known to confer tetracycline resistance
	Pig Mixing	Host Exposure	Binary	0.125915	Different flows (i.e. cohorts) of pix were mixed after weaning
	Enter Hours	Host Exposure	Numeric	--	Hours away from other farms before being allowed to enter on current farm
	Rodents	Host Exposure	Binary	0.947291	Access/presence of rodents on farm
	Ruminants	Host Exposure	Binary	0.0439239	Access/presence of cattle, goats, or sheep on farm
	Insects	Host Exposure	Binary	0.838946	Access/presence of insects on farm
	Visitors per Week	Host Exposure	Numeric	--	Number of visitors to the farm per week, including workers
	QAC Disinfectant Use	Host Exposure	Binary	0.966325	Disinfectants containing quaternary ammonium compounds were used on site
	Pressure Wash Cleaning	Host Exposure	Binary	0.784773	High pressure washing was used to deliver disinfectant.
	Observed Entry Measures	Host Exposure	Binary	0.178624	Biosecurity measures were observed prior to entering the farm
	Observed Shower	Host Exposure	Binary	0.818448	Shower was observed on site
	Observed Swine GI Signs	Host Exposure	Binary	0.292826	Clinical gastrointestinal signs were observed among sampled pigs (e.g. scours, diarrhea)
	Observed Swine Respiratory Signs	Host Exposure	Binary	0.0541728	Clinical respiratory signs were observed among sampled pigs (e.g. coughing, sneezing)
	Carbadox	Host Exposure	Binary	0.399707	Swine hosts were administered Carbadox antibiotics (oral)
	Tiamulin	Host Exposure	Binary	0.58858	Swine hosts were administered tiamulin antibiotics (oral)
	CTC	Host Exposure	Binary	0.693997	Swine hosts were administered chlortetracycline antibiotics (oral)
	Lincomycin	Host Exposure	Binary	0.0483163	Swine hosts were administered lincomycin antibiotics (parenteral)
	OTC	Host Exposure	Binary	0.300146	Swine hosts were adminsitered oxytetracycline antibiotics (oral)
	Roxarsone	Host Exposure	Binary	0.0995608	Swine hosts were administered roxarsone antibiotics (oral)
	Virginiamycin	Host Exposure	Binary	0.288433	Swine hosts were administered virginiamycin antibiotics (parenteral)
	Penicillin-G	Host Exposure	Binary	0.298682	Swine hosts were administered procaine penicillin-G antibiotics (parenteral)
	Enrofloxacin	Host Exposure	Binary	0.133236	Swine hosts were administered enrofloxacin antibiotics (parenteral)
	Ceftiofur	Host Exposure	Binary	0.0585652	Swine hosts were administered ceftiofur antibiotics (parenteral)
	Site-Level Batching	Host Exposure	Binary	0.112738	Batch management of swine hosts at the level of the farm site
	Barn-Level Batching	Host Exposure	Binary	0.654466	Batch management of swine hosts at the level of the barn within a site
	Room-Level Batching	Host Exposure	Binary	0.795022	Batch management of swine hosts at the level of the room within a barn
	Lab-Confirmed Respiratory Pathogen	Host Exposure	Binary	0.825769	Infection of a respiratory pathogen on farm confirmed by diagnostic lab (i.e., Streptococcus suis, Haemophilus parasuis, PRRSV, influenza)
	Feed Sample	Host Exposure	Indicator	0.0131772	Isolated from feed sample, compared to cohort pig fecal sample as referent group
	Water Sample	Host Exposure	Indicator	0.0409956	Isolated from water sample, compared to cohort pig fecal sample as referent group
	Lagoon Sample	Host Exposure	Indicator	0.0497804	Isolated from lagoon sample, compared to cohort pig fecal sample as referent group
	Sow Fecal Sample	Host Exposure	Indicator	0.0439239	Isolated from sow fecal sample (farrowing only), compared to cohort pig fecal sample as referent group
	Surface Swab Sample	Host Exposure	Indicator	0.0439239	Isolated from surface swab sample, compared to cohort pig fecal sample as referent group
	Nursery (1) Sample Stage	Host Exposure	Indicator	0.222548	Isolated at the 1st nursery sampling point, compared to farrowing stage as referent
	Nursery (2) Sample Stage	Host Exposure	Indicator	0.225476	Isolated at the 2nd nursery sampling point, compared to farrowing stage as referent
	Finishing (1) Sample Stage	Host Exposure	Indicator	0.171303	Isolated at the 1st finishing sampling point, compared to farrowing stage as referent
	Finishing (2) Sample Stage	Host Exposure	Indicator	0.191801	Isolated at the 2nd finishing sampling point, compared to farrowing stage as referent

## Sheet: abf-predictors
	ABF Variable	Variable Scale	Variable Type	Frequency	Variable Description
	23S rRNA A2075G	Microbial Genotype	Binary	0.0526316	Presence of the 23S rRNA A2075G mutation known to confer macrolide resistance
	50S L22 A103V	Microbial Genotype	Binary	0.215539	Presence of the 50S L22 A103V mutation known to confer macrolide resistance
	aad9	Microbial Genotype	Binary	0.0200501	Presence of the aad9 known to confer aminoglycoside resistance
	aadE-Cc	Microbial Genotype	Binary	0.526316	Presence of the aadE-Cc known to confer aminoglycoside resistance
	acr3	Microbial Genotype	Binary	0.240602	Presence of the acr3 gene known to confer arsenic resistance
	aph(3')-IIIa	Microbial Genotype	Binary	0.142857	Presence of the aph(3')-IIIa gene known to confer aminoglycoside resistance
	blaOXA-193	Microbial Genotype	Binary	0.265664	Presence of the blaOXA-193 gene known to confer b-lactam resistance
	blaOXA-489	Microbial Genotype	Binary	0.130326	Presence of the blaOXA-489 gene known to confer b-lactam resistance
	blaOXA-578	Microbial Genotype	Binary	0.177945	Presence of the blaOXA-578 gene known to confer b-lactam resistance
	gyrA T86I	Microbial Genotype	Binary	0.0125313	Presence of the gyrA T86I mutation known to confer fluoroquinolone resistance
	lnu (C)	Microbial Genotype	Binary	0.0125313	Presence of the lnu(C) gene known to confer lincomycin resistance
	rpsL K43R	Microbial Genotype	Binary	0.037594	Presence of the rpsL K43R mutation known to confer aminoglycoside resistance
	tet(O)	Microbial Genotype	Binary	0.676692	Presence of the tet(O) known to confer tetracycline resistance
	Birds	Host Exposure	Binary	0.947368	Access/presence of wild birds on farm
	Chickens/Ducks	Host Exposure	Binary	0.0300752	Access/presence of chickens and/or ducks on farm
	Ruminants	Host Exposure	Binary	0.213033	Access/presence of cattle, goats, or sheep on farm
	Visitors per Day	Host Exposure	Numeric	0	Number of visitors to the farm per day, including workers
	Clorox Disinfectant Use	Host Exposure	Binary	0.0977444	Clorox disinfectants were used on site
	QAC Disinfectant Use	Host Exposure	Binary	0.0325815	Disinfectants containing quaternary ammonium compounds were used on site
	Observed Toilet	Host Exposure	Binary	0.521303	Toilet was observed on site
	Observed Swine GI Signs	Host Exposure	Binary	0.200501	Clinical gastrointestinal signs were observed among sampled pigs (e.g. scours, diarrhea)
	Copper Exposure	Host Exposure	Binary	0.075188	Copper supplements were administered to sampled pigs
	Zinc Exposure	Host Exposure	Binary	0.481203	Zinc supplements were administered to sampled pigs
	Farm-Level Feed Source	Host Exposure	Binary	0.736842	Feed for sampled pigs was sourced on the farm
	Water Quality Control	Host Exposure	Binary	0.606516	Quality control for water on site was performed
	Water Sample	Host Exposure	Indicator	0.0726817	Isolated from water sample, compared to cohort pig fecal sample as referent group
	Soil Sample	Host Exposure	Indicator	0.0501253	Isolated from soil sample, compared to cohort pig fecal sample as referent group
	Sow Fecal Sample	Host Exposure	Indicator	0.0150376	Isolated from sow fecal sample (farrowing only), compared to cohort pig fecal sample as referent group
	Surface Swab Sample	Host Exposure	Indicator	0.0626566	Isolated from surface swab sample, compared to cohort pig fecal sample as referent group
	Nursery (1) Sample Stage	Host Exposure	Indicator	0.203008	Isolated at the 1st nursery sampling point, compared to farrowing stage as referent
	Nursery (2) Sample Stage	Host Exposure	Indicator	0.220551	Isolated at the 2nd nursery sampling point, compared to farrowing stage as referent
	Finishing (1) Sample Stage	Host Exposure	Indicator	0.225564	Isolated at the 1st finishing sampling point, compared to farrowing stage as referent
	Finishing (2) Sample Stage	Host Exposure	Indicator	0.225564	Isolated at the 2nd finishing sampling point, compared to farrowing stage as referent
