# Supplementary material for: Risk factors for fluoroquinolone- and macrolide-resistance among swine Campylobacter coli using multi-layered chain graphs
Source: PLoS Comput Biol. 2025 Aug 13;21(8):e1012797. doi: 10.1371/journal.pcbi.1012797 (PMC12373276; doi:10.1371/journal.pcbi.1012797)
Supplement: S2 Table — Resistance genotype co-occurrence tables generated from conventional swine farms and those from ABF swine farms. (XLSX) [file pcbi.1012797.s004.xlsx]

## Sheet: conv-gencooccur
			23S rRNA A2075G	50S L22 A103V	aadE-Cc	acr3	aph(3')-IIIa	blaOXA-193	blaOXA-489	blaOXA-578	gyrA T86I	rpsL K43R	tet(O)
		23S rRNA A2075G	42	4	8	0	2	3	1	30	0	30	42
		50S L22 A103V	4	105	47	0	3	33	3	50	19	1	105
		aadE-Cc	8	47	392	15	13	70	27	31	93	0	370
		acr3	0	0	15	20	1	5	0	0	0	0	20
		aph(3')-IIIa	2	3	13	1	29	21	4	1	4	0	29
		blaOXA-193	3	33	70	5	21	262	0	0	48	0	242
		blaOXA-489	1	3	27	0	4	0	37	0	6	0	27
		blaOXA-578	30	50	31	0	1	0	0	83	8	30	81
		gyrA T86I	0	19	93	0	4	48	6	8	137	0	128
		rpsL K43R	30	1	0	0	0	0	0	30	0	31	31
		tet(O)	42	105	370	20	29	242	27	81	128	31	646

## Sheet: abf-gencooccur
			23S rRNA A2075G	50S L22 A103V	aad9	aadE-Cc	acr3	aph(3')-IIIa	blaOXA-193	blaOXA-489	blaOXA-578	gyrA T86I	lnu (C)	rpsL K43R	tet(O)
		23S rRNA A2075G	21	0	0	20	9	0	20	0	0	0	0	0	10
		50S L22 A103V	0	86	0	0	41	41	8	0	71	0	0	3	43
		aad9	0	0	8	5	0	8	0	0	0	0	0	0	8
		aadE-Cc	20	0	5	210	40	5	55	1	0	0	0	0	197
		acr3	9	41	0	40	96	41	55	0	40	0	0	12	81
		aph(3')-IIIa	0	41	8	5	41	57	1	7	40	0	0	0	56
		blaOXA-193	20	8	0	55	55	1	106	0	0	5	0	12	64
		blaOXA-489	0	0	0	1	0	7	0	52	0	0	0	0	7
		blaOXA-578	0	71	0	0	40	40	0	0	71	0	0	3	42
		gyrA T86I	0	0	0	0	0	0	5	0	0	5	0	0	0
		lnu (C)	0	0	0	0	0	0	0	0	0	0	5	0	0
		rpsL K43R	0	3	0	0	12	0	12	0	3	0	0	15	2
		tet(O)	10	43	8	197	81	56	64	7	42	0	0	2	270
