# Supplementary material for: Risk factors for fluoroquinolone- and macrolide-resistance among swine Campylobacter coli using multi-layered chain graphs
Source: PLoS Comput Biol. 2025 Aug 13;21(8):e1012797. doi: 10.1371/journal.pcbi.1012797 (PMC12373276; doi:10.1371/journal.pcbi.1012797)
Supplement: S4 Table — Spreadsheets containing linear model coefficients and partial correlations that define the learned models. (XLSX) [file pcbi.1012797.s006.xlsx]

## Sheet: Conventional Beta Adj List
		Model Structure
Predictor	Resistance	Environmental Only	Genotype Only	Both Genotype & Environment	Variable Type
Barn.Flow.Batch	AZI	0.779	---	0.930	Environment
Disinfectant.QuatAmmonium	AZI	0.473	---		Environment
Insects	AZI	-0.908	---	-0.111	Environment
LabConf.Resp	AZI	-1.685	---	-0.589	Environment
Lincomycin.dum	AZI		---	0.520	Environment
Obs.Resp.signs	AZI	2.736	---	2.097	Environment
Obs.Shower	AZI	-0.824	---		Environment
OTC.dum	AZI	0.958	---		Environment
Pig.Mixing	AZI	0.637	---		Environment
Roxarsone.dum	AZI	2.401	---	0.832	Environment
Ruminants	AZI	2.166	---	1.309	Environment
SampleStage.N2	AZI	-0.452	---		Environment
Site.Flow.Batch	AZI		---	-0.929	Environment
Source.Fecal.Sow	AZI	-1.115	---	-0.340	Environment
Source.Feed	AZI	-1.007	---	-0.635	Environment
Source.Lagoon	AZI	-1.369	---	-1.047	Environment
Source.Swab.Surface	AZI	-0.987	---		Environment
Source.Water	AZI	-0.873	---		Environment
Tiamulin.dum	AZI	-1.894	---		Environment
Barn.Flow.Batch	CIP	0.206	---	-0.225	Environment
Ceftiofur.dum	CIP	-1.891	---		Environment
CTC.dum	CIP	0.694	---		Environment
Disinfectant.QuatAmmonium	CIP	-0.226	---		Environment
Insects	CIP	0.959	---		Environment
LabConf.Resp	CIP	1.982	---	0.182	Environment
Lincomycin.dum	CIP	1.311	---	0.147	Environment
Obs.Entry.Measures	CIP	2.116	---		Environment
Obs.GI.signs	CIP	-0.821	---		Environment
Pen.G.dum	CIP	-2.462	---	-0.242	Environment
Pig.Mixing	CIP		---	-0.344	Environment
Ruminants	CIP	-1.172	---		Environment
Site.Flow.Batch	CIP	-1.801	---		Environment
Source.Feed	CIP	-0.131	---		Environment
Source.Lagoon	CIP	-0.074	---		Environment
Source.Swab.Surface	CIP		---	0.119	Environment
Source.Water	CIP	-0.218	---		Environment
Tiamulin.dum	CIP	0.056	---		Environment
Disinfectant.QuatAmmonium	CLI	0.151	---		Environment
Insects	CLI	0.069	---	0.153	Environment
LabConf.Resp	CLI	-0.276	---	-0.107	Environment
Obs.Entry.Measures	CLI	0.109	---		Environment
Obs.Resp.signs	CLI	1.033	---	0.647	Environment
Obs.Shower	CLI	-0.094	---		Environment
PressureWash	CLI	-0.125	---		Environment
Roxarsone.dum	CLI	0.184	---		Environment
Ruminants	CLI	0.132	---	0.085	Environment
Source.Fecal.Sow	CLI	-0.106	---		Environment
Source.Feed	CLI	-0.146	---		Environment
Source.Lagoon	CLI	-0.364	---	-0.338	Environment
Source.Swab.Surface	CLI		---	0.289	Environment
Source.Water	CLI	-0.107	---		Environment
Tiamulin.dum	CLI	-0.526	---	-0.010	Environment
Barn.Flow.Batch	ERY	0.313	---	0.510	Environment
Disinfectant.QuatAmmonium	ERY	0.461	---		Environment
Insects	ERY	-0.235	---		Environment
LabConf.Resp	ERY	-0.699	---	-0.291	Environment
Lincomycin.dum	ERY		---	0.229	Environment
Obs.GI.signs	ERY		---	-0.089	Environment
Obs.Resp.signs	ERY	1.612	---	1.308	Environment
Obs.Shower	ERY	-0.643	---		Environment
Pig.Mixing	ERY	0.331	---		Environment
PressureWash	ERY	-0.303	---		Environment
Roxarsone.dum	ERY	1.262	---	0.790	Environment
Ruminants	ERY	1.511	---	0.885	Environment
Site.Flow.Batch	ERY		---	-0.424	Environment
Source.Fecal.Sow	ERY	-0.575	---	-0.145	Environment
Source.Feed	ERY	-0.556	---	-0.301	Environment
Source.Lagoon	ERY	-0.839	---	-0.608	Environment
Source.Swab.Surface	ERY	-0.639	---		Environment
Source.Water	ERY	-0.809	---	-0.397	Environment
Tiamulin.dum	ERY	-0.914	---		Environment
CTC.dum	FFN	-0.093	---	-0.095	Environment
Obs.Resp.signs	FFN	-0.206	---		Environment
Rodents	FFN	-0.118	---		Environment
SampleStage.F2	FFN	-0.259	---	-0.100	Environment
Source.Swab.Surface	FFN	0.178	---	0.079	Environment
Source.Water	FFN	0.173	---		Environment
Barn.Flow.Batch	GEN		---	-0.089	Environment
CTC.dum	GEN	-0.050	---	-0.139	Environment
Disinfectant.QuatAmmonium	GEN	-0.122	---		Environment
Lincomycin.dum	GEN		---	-0.295	Environment
Pig.Mixing	GEN	-0.090	---		Environment
Rodents	GEN	-0.215	---	-0.132	Environment
Roxarsone.dum	GEN	-0.142	---		Environment
SampleStage.F2	GEN	-0.231	---	-0.121	Environment
SampleStage.N2	GEN	-0.143	---	-0.228	Environment
Source.Fecal.Sow	GEN	0.213	---	0.111	Environment
Barn.Flow.Batch	NAL	0.354	---		Environment
Ceftiofur.dum	NAL	-0.593	---		Environment
Insects	NAL	0.125	---	-0.067	Environment
LabConf.Resp	NAL	1.127	---		Environment
Lincomycin.dum	NAL	0.515	---		Environment
Obs.Entry.Measures	NAL	0.974	---		Environment
Obs.GI.signs	NAL	-0.191	---		Environment
Obs.Resp.signs	NAL	-0.336	---		Environment
Obs.Shower	NAL		---	-0.074	Environment
Pen.G.dum	NAL	-1.022	---	-0.029	Environment
Ruminants	NAL	-0.150	---		Environment
SampleStage.N1	NAL	0.175	---		Environment
Site.Flow.Batch	NAL	-1.191	---	-0.045	Environment
Source.Lagoon	NAL	-0.142	---		Environment
Source.Water	NAL	-0.208	---		Environment
Tiamulin.dum	NAL	0.080	---		Environment
Ceftiofur.dum	TEL	0.213	---		Environment
Disinfectant.QuatAmmonium	TEL	-0.088	---		Environment
Insects	TEL	-0.195	---		Environment
LabConf.Resp	TEL	-0.125	---	-0.118	Environment
Obs.Resp.signs	TEL	0.268	---	0.409	Environment
Obs.Shower	TEL	-0.410	---		Environment
Rodents	TEL	0.484	---		Environment
Ruminants	TEL	0.336	---	0.347	Environment
SampleStage.N2	TEL	-0.053	---	-0.121	Environment
Source.Fecal.Sow	TEL	-0.075	---		Environment
Source.Swab.Surface	TEL		---	0.230	Environment
Tiamulin.dum	TEL	-0.548	---		Environment
Barn.Flow.Batch	TET	-0.152	---		Environment
Disinfectant.QuatAmmonium	TET	0.146	---		Environment
Enrofloxacin.dum	TET	-1.256	---	-1.336	Environment
Insects	TET	-0.389	---	-0.200	Environment
Lincomycin.dum	TET	1.699	---	1.553	Environment
Obs.Entry.Measures	TET	-0.824	---	-0.891	Environment
Obs.GI.signs	TET	-0.272	---	-0.206	Environment
Obs.Resp.signs	TET	0.267	---		Environment
Obs.Shower	TET	-0.493	---	-0.542	Environment
PressureWash	TET	-1.212	---	-1.119	Environment
Ruminants	TET	0.871	---	0.679	Environment
SampleStage.F1	TET	0.424	---	0.263	Environment
SampleStage.F2	TET	-0.026	---		Environment
SampleStage.N2	TET	0.516	---		Environment
Source.Fecal.Sow	TET	0.355	---	0.205	Environment
Source.Water	TET	0.238	---	0.324	Environment
blaOXA_193	AZI	---		-1.388	Genotype
blaOXA_489	AZI	---	2.013	1.579	Genotype
blaOXA_578	AZI	---	2.381	1.868	Genotype
gyrA_T86I	AZI	---	-1.448	-1.758	Genotype
rpsL_K43R	AZI	---	-1.761	-0.695	Genotype
tet.O	AZI	---	1.517	1.118	Genotype
X23S_A2075G	AZI	---	7.539	6.147	Genotype
acr3	CIP	---	0.367	0.382	Genotype
aph.3pr_IIIa	CIP	---		0.129	Genotype
blaOXA_489	CIP	---	-0.484	-0.322	Genotype
blaOXA_578	CIP	---	-0.419	-0.278	Genotype
gyrA_T86I	CIP	---	6.277	6.222	Genotype
tet.O	CIP	---	-0.346	-0.299	Genotype
X23S_A2075G	CIP	---	-0.176	-0.320	Genotype
X50S_L22_A103V	CIP	---	0.304	0.237	Genotype
aph.3pr_IIIa	CLI	---		0.180	Genotype
blaOXA_193	CLI	---		-0.431	Genotype
blaOXA_489	CLI	---	0.585	0.582	Genotype
blaOXA_578	CLI	---	0.446	0.343	Genotype
gyrA_T86I	CLI	---	-0.714	-0.634	Genotype
tet.O	CLI	---	0.524	0.532	Genotype
X23S_A2075G	CLI	---	1.995	1.711	Genotype
aadE_Cc	ERY	---		0.266	Genotype
blaOXA_193	ERY	---	-0.106	-0.901	Genotype
blaOXA_489	ERY	---	1.021	0.810	Genotype
blaOXA_578	ERY	---	1.494	1.139	Genotype
gyrA_T86I	ERY	---	-1.008	-1.159	Genotype
rpsL_K43R	ERY	---	-0.843		Genotype
tet.O	ERY	---	0.930	0.717	Genotype
X23S_A2075G	ERY	---	5.011	3.961	Genotype
acr3	FFN	---	-0.300	-0.188	Genotype
aph.3pr_IIIa	FFN	---	-0.355		Genotype
blaOXA_489	FFN	---		0.103	Genotype
gyrA_T86I	FFN	---	-0.169	-0.117	Genotype
rpsL_K43R	FFN	---	-0.141		Genotype
tet.O	FFN	---	-0.237	-0.156	Genotype
X23S_A2075G	FFN	---	-0.652	-0.848	Genotype
acr3	GEN	---	0.150	0.056	Genotype
aph.3pr_IIIa	GEN	---	-0.294		Genotype
blaOXA_489	GEN	---	-0.304	-0.226	Genotype
blaOXA_578	GEN	---	-0.309	-0.108	Genotype
gyrA_T86I	GEN	---	-0.129		Genotype
rpsL_K43R	GEN	---		-0.405	Genotype
X23S_A2075G	GEN	---	-0.315	-0.285	Genotype
X50S_L22_A103V	GEN	---		-0.238	Genotype
aadE_Cc	NAL	---	0.068	0.043	Genotype
acr3	NAL	---	-0.107		Genotype
aph.3pr_IIIa	NAL	---	0.176	0.255	Genotype
blaOXA_489	NAL	---	-0.163		Genotype
blaOXA_578	NAL	---	-0.227	-0.041	Genotype
gyrA_T86I	NAL	---	3.656	3.662	Genotype
rpsL_K43R	NAL	---	-0.134	-0.318	Genotype
X50S_L22_A103V	NAL	---	0.154		Genotype
aadE_Cc	TEL	---		0.060	Genotype
acr3	TEL	---		0.071	Genotype
aph.3pr_IIIa	TEL	---	0.133	0.256	Genotype
blaOXA_193	TEL	---	-0.160	-0.742	Genotype
gyrA_T86I	TEL	---	-0.611	-0.539	Genotype
X23S_A2075G	TEL	---	1.835	1.467	Genotype
X50S_L22_A103V	TEL	---	0.367	0.260	Genotype
acr3	TET	---	0.884	0.042	Genotype
aph.3pr_IIIa	TET	---	1.029	0.228	Genotype
blaOXA_193	TET	---	-0.698	-0.509	Genotype
blaOXA_489	TET	---	-0.909	-0.207	Genotype
blaOXA_578	TET	---	-0.691	-0.515	Genotype
gyrA_T86I	TET	---	-0.353		Genotype
rpsL_K43R	TET	---	1.653		Genotype
X50S_L22_A103V	TET	---	0.769	0.708	Genotype
--- : variable was not included in model
Blank entries indicate edge had coefficients equal to zero

## Sheet: Conventional Omega Adj List
		Model Structure
Resistance 1	Resistance 2	Environmental Only	Genotype Only	Both Genotype & Environment
AZI	CIP	-0.016	-0.051	-0.046
AZI	CLI	0.088	0.092	0.109
AZI	ERY	0.846	0.827	0.829
AZI	FFN	-0.228	-0.228	-0.204
AZI	GEN	-0.077	-0.057	-0.041
AZI	NAL	-0.007		-0.008
AZI	TEL	-0.185	-0.092	-0.157
AZI	TET		-0.054
CIP	FFN	0.139	0.248	0.216
CIP	GEN		0.024	0.046
CIP	NAL	0.912	0.632	0.627
CIP	TEL	0.045	0.115	0.116
CIP	TET	0.027	0.114	0.111
ERY	CLI	0.200	0.222	0.205
ERY	TEL	0.464	0.399	0.445
ERY	TET	0.015	0.106	0.014
FFN	NAL	-0.130	-0.060
FFN	TEL	0.363	0.386	0.337
GEN	CLI	0.126	0.106	0.085
GEN	FFN	0.274	0.202	0.145
GEN	NAL	0.027	0.152	0.140
GEN	TEL	0.044	0.066	0.064
GEN	TET	0.141	0.117	0.190
NAL	CLI	-0.032
NAL	TEL		-0.025	-0.017
TEL	CLI	0.325	0.309	0.319
TET	CLI	-0.216	-0.222	-0.200
TET	FFN	0.341	0.293	0.345
TET	NAL			-0.067
TET	TEL	0.258	0.135	0.200

## Sheet: ABF Beta Ajd List
		Model Structure
Predictor	Resistance	Environmental Only	Genotype Only	Both Genotype & Environment	Variable Type
Birds	AZI	-1.158	---	1.020	Environment
Birds	CIP		---	0.288	Environment
Birds	CLI	-0.164	---	-0.243	Environment
Birds	ERY	-0.912	---	0.899	Environment
Birds	TEL		---	0.132	Environment
Birds	TET	-2.401	---		Environment
Chicks.Ducks	AZI		---	-1.700	Environment
Chicks.Ducks	ERY	0.978	---		Environment
Chicks.Ducks	FFN		---	0.394	Environment
Chicks.Ducks	GEN	-0.261	---	-0.249	Environment
Chicks.Ducks	TEL	-0.211	---		Environment
Chicks.Ducks	TET	1.226	---		Environment
CuExp	AZI	1.911	---	1.828	Environment
CuExp	CIP	0.230	---		Environment
CuExp	CLI	-0.750	---		Environment
CuExp	ERY	0.794	---	0.900	Environment
CuExp	FFN	0.534	---		Environment
CuExp	NAL		---	0.376	Environment
CuExp	TEL	0.732	---	0.455	Environment
CuExp	TET	2.100	---		Environment
Disinfectant.Clorox	CLI	0.204	---		Environment
Disinfectant.Clorox	ERY	-0.469	---		Environment
Disinfectant.Clorox	FFN	0.232	---	0.277	Environment
Disinfectant.Clorox	NAL		---	-0.251	Environment
Disinfectant.Clorox	TET	-0.815	---		Environment
Disinfectant.QuatAmmonium	AZI		---	-1.614	Environment
Disinfectant.QuatAmmonium	CLI	0.274	---	-0.211	Environment
Disinfectant.QuatAmmonium	ERY	-0.431	---	-1.342	Environment
Disinfectant.QuatAmmonium	FFN	-0.422	---	0.237	Environment
Disinfectant.QuatAmmonium	GEN		---	0.267	Environment
Disinfectant.QuatAmmonium	TEL	1.024	---		Environment
Disinfectant.QuatAmmonium	TET	0.833	---	-0.487	Environment
FeedSource.Farm	AZI	4.267	---	4.394	Environment
FeedSource.Farm	CLI	1.183	---	1.380	Environment
FeedSource.Farm	ERY	2.491	---	2.699	Environment
FeedSource.Farm	NAL	-0.199	---		Environment
FeedSource.Farm	TEL	1.457	---	1.533	Environment
Obs.GI.signs	FFN	-0.041	---		Environment
Obs.GI.signs	NAL	-0.069	---		Environment
Obs.GI.signs	TET		---	-0.180	Environment
Obs.Toilet	AZI	1.419	---	1.851	Environment
Obs.Toilet	CLI	-0.572	---	-0.093	Environment
Obs.Toilet	ERY		---	0.903	Environment
Ruminants	NAL		---	-0.321	Environment
SampleStage.F1	CIP	-0.183	---	-0.199	Environment
SampleStage.F1	TEL		---	0.202	Environment
SampleStage.F2	CIP	-0.142	---	-0.231	Environment
SampleStage.N1	CIP	0.005	---	0.110	Environment
SampleStage.N2	TET	-1.422	---		Environment
Source.Fecal.Sow	AZI	-0.338	---		Environment
Source.Fecal.Sow	CLI	-0.407	---		Environment
Source.Fecal.Sow	TEL	-0.463	---		Environment
Source.Fecal.Sow	TET	0.621	---		Environment
Source.Soil	AZI	1.272	---		Environment
Source.Soil	CLI	0.095	---	0.328	Environment
Source.Soil	ERY	0.414	---		Environment
Source.Soil	NAL	0.172	---		Environment
Source.Swab.Surface	TET		---	0.297	Environment
Source.Water	CIP		---	0.273	Environment
Source.Water	GEN	0.357	---	0.194	Environment
Source.Water	TEL	-0.296	---		Environment
Source.Water	TET	-1.044	---	0.278	Environment
Visitors.Day	CIP	-0.260	---		Environment
Visitors.Day	FFN	-0.146	---	-0.327	Environment
Visitors.Day	GEN	-0.355	---	-0.263	Environment
WaterQC	FFN	-0.338	---		Environment
ZnExp	AZI	2.895	---	4.637	Environment
ZnExp	CIP	0.248	---		Environment
ZnExp	CLI		---	1.221	Environment
ZnExp	ERY	2.070	---	2.890	Environment
ZnExp	NAL		---	0.169	Environment
ZnExp	TEL	0.557	---	1.487	Environment
ZnExp	TET	0.997	---		Environment
aad9	AZI	---		6.711	Genotype
aad9	CLI	---	-1.107	0.791	Genotype
aad9	ERY	---	-0.844	3.356	Genotype
aad9	FFN	---	0.372		Genotype
aad9	GEN	---	0.287		Genotype
aad9	NAL	---	0.229		Genotype
aad9	TEL	---		1.592	Genotype
aad9	TET	---	-1.273	-1.207	Genotype
aadE_Cc	ERY	---		0.390	Genotype
aadE_Cc	FFN	---		0.029	Genotype
aadE_Cc	TEL	---		0.573	Genotype
acr3	AZI	---		0.135	Genotype
acr3	CIP	---	0.167	-0.035	Genotype
acr3	CLI	---	0.324		Genotype
acr3	FFN	---		0.072	Genotype
acr3	NAL	---	0.212	0.484	Genotype
acr3	TEL	---	0.283		Genotype
aph.3pr_IIIa	AZI	---	5.512		Genotype
aph.3pr_IIIa	CLI	---	3.434	0.612	Genotype
aph.3pr_IIIa	ERY	---	3.986		Genotype
aph.3pr_IIIa	FFN	---	0.105		Genotype
aph.3pr_IIIa	TEL	---	1.861		Genotype
aph.3pr_IIIa	TET	---	2.609	2.221	Genotype
blaOXA_193	AZI	---	-2.837		Genotype
blaOXA_193	CIP	---	0.535	0.439	Genotype
blaOXA_193	ERY	---	-1.403		Genotype
blaOXA_193	FFN	---	0.496		Genotype
blaOXA_193	GEN	---	0.377		Genotype
blaOXA_193	NAL	---		-0.419	Genotype
blaOXA_193	TEL	---	-0.139		Genotype
blaOXA_193	TET	---	-1.688	-2.011	Genotype
blaOXA_489	AZI	---	-3.339	-3.621	Genotype
blaOXA_489	CIP	---		-0.072	Genotype
blaOXA_489	ERY	---	-1.521		Genotype
blaOXA_489	FFN	---	0.858	0.734	Genotype
blaOXA_489	NAL	---	-0.431	-1.170	Genotype
blaOXA_578	CIP	---		0.239	Genotype
blaOXA_578	FFN	---		0.791	Genotype
gyrA_T86I	AZI	---	0.879	-3.645	Genotype
gyrA_T86I	CIP	---	7.038	6.843	Genotype
gyrA_T86I	CLI	---	-0.190		Genotype
gyrA_T86I	ERY	---	0.812		Genotype
gyrA_T86I	NAL	---	4.118	3.273	Genotype
gyrA_T86I	TEL	---	-0.403	-0.433	Genotype
gyrA_T86I	TET	---		0.742	Genotype
lnu.C	AZI	---	-2.622		Genotype
lnu.C	CLI	---	1.951	1.898	Genotype
lnu.C	ERY	---	-1.645	0.834	Genotype
lnu.C	FFN	---	0.566		Genotype
lnu.C	GEN	---	0.554		Genotype
lnu.C	NAL	---	0.688	0.342	Genotype
lnu.C	TEL	---		0.306	Genotype
lnu.C	TET	---	-2.760	-3.021	Genotype
rpsL_K43R	AZI	---		-2.954	Genotype
rpsL_K43R	CLI	---	0.550		Genotype
rpsL_K43R	NAL	---	0.484		Genotype
rpsL_K43R	TEL	---	0.552		Genotype
tet.O	AZI	---		2.879	Genotype
tet.O	CIP	---	1.000	0.678	Genotype
tet.O	CLI	---	-0.341	2.035	Genotype
tet.O	ERY	---		3.439	Genotype
tet.O	FFN	---	0.969		Genotype
tet.O	GEN	---	0.339	-0.126	Genotype
tet.O	NAL	---	1.251		Genotype
tet.O	TEL	---	0.346	2.141	Genotype
tet.O	TET	---	4.178	4.936	Genotype
X23S_A2075G	AZI	---	9.212	7.873	Genotype
X23S_A2075G	CIP	---	-0.374	-0.300	Genotype
X23S_A2075G	CLI	---	3.931	3.925	Genotype
X23S_A2075G	ERY	---	6.015	5.675	Genotype
X23S_A2075G	GEN	---	0.514	0.530	Genotype
X23S_A2075G	NAL	---		0.389	Genotype
X23S_A2075G	TEL	---	2.333	2.249	Genotype
X50S_L22_A103V	CIP	---		0.139	Genotype
X50S_L22_A103V	NAL	---		0.312	Genotype
X50S_L22_A103V	TET	---	-1.182	-1.552	Genotype
--- : variable was not included in model
Blank entries indicate edge had coefficients equal to zero

## Sheet: ABF Omega Ajd List
		Model Structure
Resistance 1	Resistance 2	Environmental Only	Genotype Only	Both Genotype & Environment
AZI	CIP	-0.040	-0.143	-0.010
AZI	CLI	0.218	0.186	0.123
AZI	ERY	0.807	0.814	0.687
AZI	FFN	-0.214	-0.184	-0.253
AZI	GEN	-0.003	-0.052	-0.070
AZI	NAL		0.355	0.153
AZI	TEL	-0.274	-0.109	0.116
AZI	TET	0.128	-0.052	0.028
CIP	FFN	0.115	0.256	0.272
CIP	GEN	0.041	0.170	0.151
CIP	NAL	0.797	0.353	0.382
CIP	TEL	0.041	0.220	0.055
CIP	TET		0.157	0.181
ERY	CLI	0.138	0.069	0.277
ERY	FFN		0.013
ERY	GEN	-0.032		-0.071
ERY	NAL	-0.000	-0.118	-0.246
ERY	TEL	0.480	0.445	0.251
ERY	TET	-0.071		0.105
FFN	CLI	0.056	0.167
FFN	NAL		0.347	0.193
FFN	TEL	0.138		0.344
GEN	CLI	0.153	0.086	0.283
GEN	FFN	0.432	0.219	0.134
GEN	NAL	0.067	0.153	0.154
GEN	TET	-0.010	0.142	0.196
NAL	CLI	0.014	-0.351	-0.134
NAL	TEL		-0.154	0.020
TEL	CLI	0.422	0.379	0.328
TET	CLI	-0.334	-0.128	-0.227
TET	FFN	0.073	0.129	0.174
TET	NAL	0.082
TET	TEL	0.539	0.394	0.270
