# Supplementary material for: Risk factors for fluoroquinolone- and macrolide-resistance among swine Campylobacter coli using multi-layered chain graphs
Source: PLoS Comput Biol. 2025 Aug 13;21(8):e1012797. doi: 10.1371/journal.pcbi.1012797 (PMC12373276; doi:10.1371/journal.pcbi.1012797)
Supplement: S1 Code — Zip file with the R code necessary to run the chain graphs. (ZIP) [file pcbi.1012797.s007.zip]

Archive with 502 entries (418 files):
- AMR-Chain-Graph-Examples/
- __MACOSX/._AMR-Chain-Graph-Examples
- AMR-Chain-Graph-Examples/.DS_Store
- __MACOSX/AMR-Chain-Graph-Examples/._.DS_Store
- AMR-Chain-Graph-Examples/Chaingraph-Fitting-v1_1.Rmd
- __MACOSX/AMR-Chain-Graph-Examples/._Chaingraph-Fitting-v1_1.Rmd
- AMR-Chain-Graph-Examples/R/
- __MACOSX/AMR-Chain-Graph-Examples/._R
- AMR-Chain-Graph-Examples/README.md
- __MACOSX/AMR-Chain-Graph-Examples/._README.md
- AMR-Chain-Graph-Examples/.gitignore
- __MACOSX/AMR-Chain-Graph-Examples/._.gitignore
- AMR-Chain-Graph-Examples/.gitattributes
- __MACOSX/AMR-Chain-Graph-Examples/._.gitattributes
- AMR-Chain-Graph-Examples/Chaingraph-Fitting-v1_1_cache/
- __MACOSX/AMR-Chain-Graph-Examples/._Chaingraph-Fitting-v1_1_cache
- AMR-Chain-Graph-Examples/.git/
- __MACOSX/AMR-Chain-Graph-Examples/._.git
- AMR-Chain-Graph-Examples/AMR Chain Graph Examples.Rproj
- __MACOSX/AMR-Chain-Graph-Examples/._AMR Chain Graph Examples.Rproj
- AMR-Chain-Graph-Examples/data/
- __MACOSX/AMR-Chain-Graph-Examples/._data
- AMR-Chain-Graph-Examples/.Rproj.user/
- __MACOSX/AMR-Chain-Graph-Examples/._.Rproj.user
- AMR-Chain-Graph-Examples/Chaingraph-Fitting-v1_1.html
- __MACOSX/AMR-Chain-Graph-Examples/._Chaingraph-Fitting-v1_1.html
- AMR-Chain-Graph-Examples/R/FUNCTION bootstrap estimation of CG CIs.R
- __MACOSX/AMR-Chain-Graph-Examples/R/._FUNCTION bootstrap estimation of CG CIs.R
- AMR-Chain-Graph-Examples/R/FUNCTION estimate partial correlations.R
- __MACOSX/AMR-Chain-Graph-Examples/R/._FUNCTION estimate partial correlations.R
- AMR-Chain-Graph-Examples/R/cg source/
- __MACOSX/AMR-Chain-Graph-Examples/R/._cg source
- AMR-Chain-Graph-Examples/R/FUNCTION chain displays.R
- __MACOSX/AMR-Chain-Graph-Examples/R/._FUNCTION chain displays.R
- AMR-Chain-Graph-Examples/R/FUNCTION chaingraph R2 estimates v4.R
- __MACOSX/AMR-Chain-Graph-Examples/R/._FUNCTION chaingraph R2 estimates v4.R
- AMR-Chain-Graph-Examples/R/FUNCTION_cg.data.R
- __MACOSX/AMR-Chain-Graph-Examples/R/._FUNCTION_cg.data.R
- AMR-Chain-Graph-Examples/Chaingraph-Fitting-v1_1_cache/.DS_Store
- __MACOSX/AMR-Chain-Graph-Examples/Chaingraph-Fitting-v1_1_cache/._.DS_Store
- AMR-Chain-Graph-Examples/Chaingraph-Fitting-v1_1_cache/html/
- __MACOSX/AMR-Chain-Graph-Examples/Chaingraph-Fitting-v1_1_cache/._html
- AMR-Chain-Graph-Examples/.git/ORIG_HEAD
- __MACOSX/AMR-Chain-Graph-Examples/.git/._ORIG_HEAD
- AMR-Chain-Graph-Examples/.git/config
- __MACOSX/AMR-Chain-Graph-Examples/.git/._config
- AMR-Chain-Graph-Examples/.git/objects/
- __MACOSX/AMR-Chain-Graph-Examples/.git/._objects
- AMR-Chain-Graph-Examples/.git/HEAD
- __MACOSX/AMR-Chain-Graph-Examples/.git/._HEAD
- AMR-Chain-Graph-Examples/.git/info/
- __MACOSX/AMR-Chain-Graph-Examples/.git/._info
- AMR-Chain-Graph-Examples/.git/logs/
- __MACOSX/AMR-Chain-Graph-Examples/.git/._logs
- AMR-Chain-Graph-Examples/.git/description
- __MACOSX/AMR-Chain-Graph-Examples/.git/._description
- AMR-Chain-Graph-Examples/.git/hooks/
- __MACOSX/AMR-Chain-Graph-Examples/.git/._hooks
- AMR-Chain-Graph-Examples/.git/refs/
- __MACOSX/AMR-Chain-Graph-Examples/.git/._refs
- AMR-Chain-Graph-Examples/.git/index
- __MACOSX/AMR-Chain-Graph-Examples/.git/._index
- AMR-Chain-Graph-Examples/.git/packed-refs
- __MACOSX/AMR-Chain-Graph-Examples/.git/._packed-refs
- AMR-Chain-Graph-Examples/.git/COMMIT_EDITMSG
- __MACOSX/AMR-Chain-Graph-Examples/.git/._COMMIT_EDITMSG
- AMR-Chain-Graph-Examples/.git/FETCH_HEAD
- __MACOSX/AMR-Chain-Graph-Examples/.git/._FETCH_HEAD
- AMR-Chain-Graph-Examples/data/campy-cg-data.rda
- __MACOSX/AMR-Chain-Graph-Examples/data/._campy-cg-data.rda
- AMR-Chain-Graph-Examples/data/Wang et al Campy chain graph data.xlsx
- __MACOSX/AMR-Chain-Graph-Examples/data/._Wang et al Campy chain graph data.xlsx
- AMR-Chain-Graph-Examples/.Rproj.user/shared/
- __MACOSX/AMR-Chain-Graph-Examples/.Rproj.user/._shared
- AMR-Chain-Graph-Examples/.Rproj.user/73C9C640/
- __MACOSX/AMR-Chain-Graph-Examples/.Rproj.user/._73C9C640
- AMR-Chain-Graph-Examples/R/cg source/_Test_SampleScript_rev.R
- __MACOSX/AMR-Chain-Graph-Examples/R/cg source/.__Test_SampleScript_rev.R
- AMR-Chain-Graph-Examples/R/cg source/_Routine_Aux.R
- __MACOSX/AMR-Chain-Graph-Examples/R/cg source/.__Routine_Aux.R
- AMR-Chain-Graph-Examples/R/cg source/_Routine_Screening.R
- __MACOSX/AMR-Chain-Graph-Examples/R/cg source/.__Routine_Screening.R
- AMR-Chain-Graph-Examples/R/cg source/_Routine_StabilitySelection.R
- __MACOSX/AMR-Chain-Graph-Examples/R/cg source/.__Routine_StabilitySelection.R
- AMR-Chain-Graph-Examples/R/cg source/_Test_SampleScript.R
- __MACOSX/AMR-Chain-Graph-Examples/R/cg source/.__Test_SampleScript.R
- AMR-Chain-Graph-Examples/R/cg source/_Funcs_l1LS.R
- __MACOSX/AMR-Chain-Graph-Examples/R/cg source/.__Funcs_l1LS.R
- AMR-Chain-Graph-Examples/R/cg source/_LIB_Data_Simulator.R
- __MACOSX/AMR-Chain-Graph-Examples/R/cg source/.__LIB_Data_Simulator.R
- AMR-Chain-Graph-Examples/R/cg source/_Funcs_SSLasso.R
- __MACOSX/AMR-Chain-Graph-Examples/R/cg source/.__Funcs_SSLasso.R
- AMR-Chain-Graph-Examples/R/cg source/_LIB_Evaluator.R
- __MACOSX/AMR-Chain-Graph-Examples/R/cg source/.__LIB_Evaluator.R
- AMR-Chain-Graph-Examples/R/cg source/_Funcs_l1ML.R
- __MACOSX/AMR-Chain-Graph-Examples/R/cg source/.__Funcs_l1ML.R
- AMR-Chain-Graph-Examples/Chaingraph-Fitting-v1_1_cache/html/ABF Env Gen bootstrap_928af7224bef461f3017d6ec5c782365.rdb
- __MACOSX/AMR-Chain-Graph-Examples/Chaingraph-Fitting-v1_1_cache/html/._ABF Env Gen bootstrap_928af7224bef461f3017d6ec5c782365.rdb
- AMR-Chain-Graph-Examples/Chaingraph-Fitting-v1_1_cache/html/Conventional Genetic bootstrap_a3b6588755db11c817514c46cf46912b.RData
- __MACOSX/AMR-Chain-Graph-Examples/Chaingraph-Fitting-v1_1_cache/html/._Conventional Genetic bootstrap_a3b6588755db11c817514c46cf46912b.RData
- AMR-Chain-Graph-Examples/Chaingraph-Fitting-v1_1_cache/html/ABF Gen Env chain graph_7b01dbe8d08cf75147821b8b9025b9f2.rdx
- __MACOSX/AMR-Chain-Graph-Examples/Chaingraph-Fitting-v1_1_cache/html/._ABF Gen Env chain graph_7b01dbe8d08cf75147821b8b9025b9f2.rdx
- AMR-Chain-Graph-Examples/Chaingraph-Fitting-v1_1_cache/html/ABF Gen Env chain graph_7b01dbe8d08cf75147821b8b9025b9f2.rdb
- __MACOSX/AMR-Chain-Graph-Examples/Chaingraph-Fitting-v1_1_cache/html/._ABF Gen Env chain graph_7b01dbe8d08cf75147821b8b9025b9f2.rdb
- AMR-Chain-Graph-Examples/Chaingraph-Fitting-v1_1_cache/html/ABF Env Gen bootstrap_928af7224bef461f3017d6ec5c782365.rdx
- __MACOSX/AMR-Chain-Graph-Examples/Chaingraph-Fitting-v1_1_cache/html/._ABF Env Gen bootstrap_928af7224bef461f3017d6ec5c782365.rdx
- AMR-Chain-Graph-Examples/Chaingraph-Fitting-v1_1_cache/html/.DS_Store
- __MACOSX/AMR-Chain-Graph-Examples/Chaingraph-Fitting-v1_1_cache/html/._.DS_Store
- AMR-Chain-Graph-Examples/Chaingraph-Fitting-v1_1_cache/html/ABF Environment chain graph_fa728e10ee96bc4c79d93b0ce3bc1332.RData
- __MACOSX/AMR-Chain-Graph-Examples/Chaingraph-Fitting-v1_1_cache/html/._ABF Environment chain graph_fa728e10ee96bc4c79d93b0ce3bc1332.RData
- AMR-Chain-Graph-Examples/Chaingraph-Fitting-v1_1_cache/html/Conventional Environmetal Genetic bootstrap_b635f310387aab1550fee82a3e75c0aa.RData
- __MACOSX/AMR-Chain-Graph-Examples/Chaingraph-Fitting-v1_1_cache/html/._Conventional Environmetal Genetic bootstrap_b635f310387aab1550fee82a3e75c0aa.RData
- AMR-Chain-Graph-Examples/Chaingraph-Fitting-v1_1_cache/html/__packages
- __MACOSX/AMR-Chain-Graph-Examples/Chaingraph-Fitting-v1_1_cache/html/.___packages
- AMR-Chain-Graph-Examples/Chaingraph-Fitting-v1_1_cache/html/Conventional Env Gen chain graph_b35961ab42b5cf0d1b8e75985459bded.rdb
- __MACOSX/AMR-Chain-Graph-Examples/Chaingraph-Fitting-v1_1_cache/html/._Conventional Env Gen chain graph_b35961ab42b5cf0d1b8e75985459bded.rdb
- AMR-Chain-Graph-Examples/Chaingraph-Fitting-v1_1_cache/html/Conventional Environment chain graph_d7578631bb9c025ea41d178b120c457e.RData
- __MACOSX/AMR-Chain-Graph-Examples/Chaingraph-Fitting-v1_1_cache/html/._Conventional Environment chain graph_d7578631bb9c025ea41d178b120c457e.RData
- AMR-Chain-Graph-Examples/Chaingraph-Fitting-v1_1_cache/html/Conventional Env Gen chain graph_b35961ab42b5cf0d1b8e75985459bded.rdx
- __MACOSX/AMR-Chain-Graph-Examples/Chaingraph-Fitting-v1_1_cache/html/._Conventional Env Gen chain graph_b35961ab42b5cf0d1b8e75985459bded.rdx
- AMR-Chain-Graph-Examples/Chaingraph-Fitting-v1_1_cache/html/Conventional Genetic bootstrap_a3b6588755db11c817514c46cf46912b.rdb
- __MACOSX/AMR-Chain-Graph-Examples/Chaingraph-Fitting-v1_1_cache/html/._Conventional Genetic bootstrap_a3b6588755db11c817514c46cf46912b.rdb
- AMR-Chain-Graph-Examples/Chaingraph-Fitting-v1_1_cache/html/Conventional Genetic bootstrap_a3b6588755db11c817514c46cf46912b.rdx
- __MACOSX/AMR-Chain-Graph-Examples/Chaingraph-Fitting-v1_1_cache/html/._Conventional Genetic bootstrap_a3b6588755db11c817514c46cf46912b.rdx
- AMR-Chain-Graph-Examples/Chaingraph-Fitting-v1_1_cache/html/ABF Env Gen bootstrap_928af7224bef461f3017d6ec5c782365.RData
- __MACOSX/AMR-Chain-Graph-Examples/Chaingraph-Fitting-v1_1_cache/html/._ABF Env Gen bootstrap_928af7224bef461f3017d6ec5c782365.RData
- AMR-Chain-Graph-Examples/Chaingraph-Fitting-v1_1_cache/html/Conventional Environment bootstrap_cbd5e54cb5efdaaa1ddd3a3971dd2ac6.RData
- __MACOSX/AMR-Chain-Graph-Examples/Chaingraph-Fitting-v1_1_cache/html/._Conventional Environment bootstrap_cbd5e54cb5efdaaa1ddd3a3971dd2ac6.RData
- AMR-Chain-Graph-Examples/Chaingraph-Fitting-v1_1_cache/html/ABF Gen Env chain graph_7b01dbe8d08cf75147821b8b9025b9f2.RData
- __MACOSX/AMR-Chain-Graph-Examples/Chaingraph-Fitting-v1_1_cache/html/._ABF Gen Env chain graph_7b01dbe8d08cf75147821b8b9025b9f2.RData
- AMR-Chain-Graph-Examples/Chaingraph-Fitting-v1_1_cache/html/Conventional Genetic chain graph_b62aad9e185c2962da75cd5649857fa0.rdb
- __MACOSX/AMR-Chain-Graph-Examples/Chaingraph-Fitting-v1_1_cache/html/._Conventional Genetic chain graph_b62aad9e185c2962da75cd5649857fa0.rdb
- AMR-Chain-Graph-Examples/Chaingraph-Fitting-v1_1_cache/html/ABF Environment bootstrap_ab07d506482df10d7196d17d0d93c086.rdb
- __MACOSX/AMR-Chain-Graph-Examples/Chaingraph-Fitting-v1_1_cache/html/._ABF Environment bootstrap_ab07d506482df10d7196d17d0d93c086.rdb
- AMR-Chain-Graph-Examples/Chaingraph-Fitting-v1_1_cache/html/Conventional Env Gen chain graph_b35961ab42b5cf0d1b8e75985459bded.RData
- __MACOSX/AMR-Chain-Graph-Examples/Chaingraph-Fitting-v1_1_cache/html/._Conventional Env Gen chain graph_b35961ab42b5cf0d1b8e75985459bded.RData
- AMR-Chain-Graph-Examples/Chaingraph-Fitting-v1_1_cache/html/ABF Environment bootstrap_ab07d506482df10d7196d17d0d93c086.rdx
- __MACOSX/AMR-Chain-Graph-Examples/Chaingraph-Fitting-v1_1_cache/html/._ABF Environment bootstrap_ab07d506482df10d7196d17d0d93c086.rdx
- AMR-Chain-Graph-Examples/Chaingraph-Fitting-v1_1_cache/html/Conventional Genetic chain graph_b62aad9e185c2962da75cd5649857fa0.rdx
- __MACOSX/AMR-Chain-Graph-Examples/Chaingraph-Fitting-v1_1_cache/html/._Conventional Genetic chain graph_b62aad9e185c2962da75cd5649857fa0.rdx
- AMR-Chain-Graph-Examples/Chaingraph-Fitting-v1_1_cache/html/ABF Genetic bootstrap_fd17789b319270ad016c5e80010ceb72.RData
- __MACOSX/AMR-Chain-Graph-Examples/Chaingraph-Fitting-v1_1_cache/html/._ABF Genetic bootstrap_fd17789b319270ad016c5e80010ceb72.RData
- AMR-Chain-Graph-Examples/Chaingraph-Fitting-v1_1_cache/html/Conventional Environment chain graph_d7578631bb9c025ea41d178b120c457e.rdx
- __MACOSX/AMR-Chain-Graph-Examples/Chaingraph-Fitting-v1_1_cache/html/._Conventional Environment chain graph_d7578631bb9c025ea41d178b120c457e.rdx
- AMR-Chain-Graph-Examples/Chaingraph-Fitting-v1_1_cache/html/ABF Environment chain graph_fa728e10ee96bc4c79d93b0ce3bc1332.rdb
- __MACOSX/AMR-Chain-Graph-Examples/Chaingraph-Fitting-v1_1_cache/html/._ABF Environment chain graph_fa728e10ee96bc4c79d93b0ce3bc1332.rdb
- AMR-Chain-Graph-Examples/Chaingraph-Fitting-v1_1_cache/html/ABF Genetic chain graph_ccdaa79915ca8521628641ae4c4813f0.rdx
- __MACOSX/AMR-Chain-Graph-Examples/Chaingraph-Fitting-v1_1_cache/html/._ABF Genetic chain graph_ccdaa79915ca8521628641ae4c4813f0.rdx
- AMR-Chain-Graph-Examples/Chaingraph-Fitting-v1_1_cache/html/Conventional Environment bootstrap_cbd5e54cb5efdaaa1ddd3a3971dd2ac6.rdb
- __MACOSX/AMR-Chain-Graph-Examples/Chaingraph-Fitting-v1_1_cache/html/._Conventional Environment bootstrap_cbd5e54cb5efdaaa1ddd3a3971dd2ac6.rdb
- AMR-Chain-Graph-Examples/Chaingraph-Fitting-v1_1_cache/html/Conventional Genetic chain graph_b62aad9e185c2962da75cd5649857fa0.RData
- __MACOSX/AMR-Chain-Graph-Examples/Chaingraph-Fitting-v1_1_cache/html/._Conventional Genetic chain graph_b62aad9e185c2962da75cd5649857fa0.RData
- AMR-Chain-Graph-Examples/Chaingraph-Fitting-v1_1_cache/html/Conventional Environment bootstrap_cbd5e54cb5efdaaa1ddd3a3971dd2ac6.rdx
- __MACOSX/AMR-Chain-Graph-Examples/Chaingraph-Fitting-v1_1_cache/html/._Conventional Environment bootstrap_cbd5e54cb5efdaaa1ddd3a3971dd2ac6.rdx
- AMR-Chain-Graph-Examples/Chaingraph-Fitting-v1_1_cache/html/ABF Genetic chain graph_ccdaa79915ca8521628641ae4c4813f0.rdb
- __MACOSX/AMR-Chain-Graph-Examples/Chaingraph-Fitting-v1_1_cache/html/._ABF Genetic chain graph_ccdaa79915ca8521628641ae4c4813f0.rdb
- AMR-Chain-Graph-Examples/Chaingraph-Fitting-v1_1_cache/html/ABF Environment chain graph_fa728e10ee96bc4c79d93b0ce3bc1332.rdx
- __MACOSX/AMR-Chain-Graph-Examples/Chaingraph-Fitting-v1_1_cache/html/._ABF Environment chain graph_fa728e10ee96bc4c79d93b0ce3bc1332.rdx
- AMR-Chain-Graph-Examples/Chaingraph-Fitting-v1_1_cache/html/Conventional Environment chain graph_d7578631bb9c025ea41d178b120c457e.rdb
- __MACOSX/AMR-Chain-Graph-Examples/Chaingraph-Fitting-v1_1_cache/html/._Conventional Environment chain graph_d7578631bb9c025ea41d178b120c457e.rdb
- AMR-Chain-Graph-Examples/Chaingraph-Fitting-v1_1_cache/html/ABF Genetic chain graph_ccdaa79915ca8521628641ae4c4813f0.RData
- __MACOSX/AMR-Chain-Graph-Examples/Chaingraph-Fitting-v1_1_cache/html/._ABF Genetic chain graph_ccdaa79915ca8521628641ae4c4813f0.RData
- AMR-Chain-Graph-Examples/Chaingraph-Fitting-v1_1_cache/html/ABF Genetic bootstrap_fd17789b319270ad016c5e80010ceb72.rdb
- __MACOSX/AMR-Chain-Graph-Examples/Chaingraph-Fitting-v1_1_cache/html/._ABF Genetic bootstrap_fd17789b319270ad016c5e80010ceb72.rdb
- AMR-Chain-Graph-Examples/Chaingraph-Fitting-v1_1_cache/html/Conventional Environmetal Genetic bootstrap_b635f310387aab1550fee82a3e75c0aa.rdx
- __MACOSX/AMR-Chain-Graph-Examples/Chaingraph-Fitting-v1_1_cache/html/._Conventional Environmetal Genetic bootstrap_b635f310387aab1550fee82a3e75c0aa.rdx
- AMR-Chain-Graph-Examples/Chaingraph-Fitting-v1_1_cache/html/Conventional Environmetal Genetic bootstrap_b635f310387aab1550fee82a3e75c0aa.rdb
- __MACOSX/AMR-Chain-Graph-Examples/Chaingraph-Fitting-v1_1_cache/html/._Conventional Environmetal Genetic bootstrap_b635f310387aab1550fee82a3e75c0aa.rdb
- AMR-Chain-Graph-Examples/Chaingraph-Fitting-v1_1_cache/html/ABF Environment bootstrap_ab07d506482df10d7196d17d0d93c086.RData
- __MACOSX/AMR-Chain-Graph-Examples/Chaingraph-Fitting-v1_1_cache/html/._ABF Environment bootstrap_ab07d506482df10d7196d17d0d93c086.RData
- AMR-Chain-Graph-Examples/Chaingraph-Fitting-v1_1_cache/html/ABF Genetic bootstrap_fd17789b319270ad016c5e80010ceb72.rdx
- __MACOSX/AMR-Chain-Graph-Examples/Chaingraph-Fitting-v1_1_cache/html/._ABF Genetic bootstrap_fd17789b319270ad016c5e80010ceb72.rdx
- AMR-Chain-Graph-Examples/.git/objects/0d/
- __MACOSX/AMR-Chain-Graph-Examples/.git/objects/._0d
- AMR-Chain-Graph-Examples/.git/objects/50/
- __MACOSX/AMR-Chain-Graph-Examples/.git/objects/._50
- AMR-Chain-Graph-Examples/.git/objects/34/
- __MACOSX/AMR-Chain-Graph-Examples/.git/objects/._34
- AMR-Chain-Graph-Examples/.git/objects/a4/
- __MACOSX/AMR-Chain-Graph-Examples/.git/objects/._a4
- AMR-Chain-Graph-Examples/.git/objects/b5/
- __MACOSX/AMR-Chain-Graph-Examples/.git/objects/._b5
- AMR-Chain-Graph-Examples/.git/objects/d7/
- __MACOSX/AMR-Chain-Graph-Examples/.git/objects/._d7
- AMR-Chain-Graph-Examples/.git/objects/a5/
- __MACOSX/AMR-Chain-Graph-Examples/.git/objects/._a5
- AMR-Chain-Graph-Examples/.git/objects/d8/
- __MACOSX/AMR-Chain-Graph-Examples/.git/objects/._d8
- AMR-Chain-Graph-Examples/.git/objects/c7/
- __MACOSX/AMR-Chain-Graph-Examples/.git/objects/._c7
- AMR-Chain-Graph-Examples/.git/objects/ee/
- __MACOSX/AMR-Chain-Graph-Examples/.git/objects/._ee
- AMR-Chain-Graph-Examples/.git/objects/e3/
- __MACOSX/AMR-Chain-Graph-Examples/.git/objects/._e3
- AMR-Chain-Graph-Examples/.git/objects/c6/
- __MACOSX/AMR-Chain-Graph-Examples/.git/objects/._c6
- AMR-Chain-Graph-Examples/.git/objects/pack/
- __MACOSX/AMR-Chain-Graph-Examples/.git/objects/._pack
- AMR-Chain-Graph-Examples/.git/objects/11/
- __MACOSX/AMR-Chain-Graph-Examples/.git/objects/._11
- AMR-Chain-Graph-Examples/.git/objects/29/
- __MACOSX/AMR-Chain-Graph-Examples/.git/objects/._29
- AMR-Chain-Graph-Examples/.git/objects/73/
- __MACOSX/AMR-Chain-Graph-Examples/.git/objects/._73
- AMR-Chain-Graph-Examples/.git/objects/21/
- __MACOSX/AMR-Chain-Graph-Examples/.git/objects/._21
- AMR-Chain-Graph-Examples/.git/objects/75/
- __MACOSX/AMR-Chain-Graph-Examples/.git/objects/._75
- AMR-Chain-Graph-Examples/.git/objects/2f/
- __MACOSX/AMR-Chain-Graph-Examples/.git/objects/._2f
- AMR-Chain-Graph-Examples/.git/objects/88/
- __MACOSX/AMR-Chain-Graph-Examples/.git/objects/._88
- AMR-Chain-Graph-Examples/.git/objects/9f/
- __MACOSX/AMR-Chain-Graph-Examples/.git/objects/._9f
- AMR-Chain-Graph-Examples/.git/objects/6b/
- __MACOSX/AMR-Chain-Graph-Examples/.git/objects/._6b
- AMR-Chain-Graph-Examples/.git/objects/6e/
- __MACOSX/AMR-Chain-Graph-Examples/.git/objects/._6e
- AMR-Chain-Graph-Examples/.git/objects/info/
- __MACOSX/AMR-Chain-Graph-Examples/.git/objects/._info
- AMR-Chain-Graph-Examples/.git/objects/96/
- __MACOSX/AMR-Chain-Graph-Examples/.git/objects/._96
- AMR-Chain-Graph-Examples/.git/objects/08/
- __MACOSX/AMR-Chain-Graph-Examples/.git/objects/._08
- AMR-Chain-Graph-Examples/.git/objects/dc/
- __MACOSX/AMR-Chain-Graph-Examples/.git/objects/._dc
- AMR-Chain-Graph-Examples/.git/objects/b6/
- __MACOSX/AMR-Chain-Graph-Examples/.git/objects/._b6
- AMR-Chain-Graph-Examples/.git/objects/d5/
- __MACOSX/AMR-Chain-Graph-Examples/.git/objects/._d5
- AMR-Chain-Graph-Examples/.git/objects/b7/
- __MACOSX/AMR-Chain-Graph-Examples/.git/objects/._b7
- AMR-Chain-Graph-Examples/.git/objects/cc/
- __MACOSX/AMR-Chain-Graph-Examples/.git/objects/._cc
- AMR-Chain-Graph-Examples/.git/objects/ff/
- __MACOSX/AMR-Chain-Graph-Examples/.git/objects/._ff
- AMR-Chain-Graph-Examples/.git/objects/f8/
- __MACOSX/AMR-Chain-Graph-Examples/.git/objects/._f8
- AMR-Chain-Graph-Examples/.git/objects/ce/
- __MACOSX/AMR-Chain-Graph-Examples/.git/objects/._ce
- AMR-Chain-Graph-Examples/.git/objects/2d/
- __MACOSX/AMR-Chain-Graph-Examples/.git/objects/._2d
- AMR-Chain-Graph-Examples/.git/objects/41/
- __MACOSX/AMR-Chain-Graph-Examples/.git/objects/._41
- AMR-Chain-Graph-Examples/.git/objects/40/
- __MACOSX/AMR-Chain-Graph-Examples/.git/objects/._40
- AMR-Chain-Graph-Examples/.git/objects/8b/
- __MACOSX/AMR-Chain-Graph-Examples/.git/objects/._8b
- AMR-Chain-Graph-Examples/.git/info/exclude
- __MACOSX/AMR-Chain-Graph-Examples/.git/info/._exclude
- AMR-Chain-Graph-Examples/.git/logs/HEAD
- __MACOSX/AMR-Chain-Graph-Examples/.git/logs/._HEAD
- AMR-Chain-Graph-Examples/.git/logs/refs/
- __MACOSX/AMR-Chain-Graph-Examples/.git/logs/._refs
- AMR-Chain-Graph-Examples/.git/hooks/commit-msg.sample
- __MACOSX/AMR-Chain-Graph-Examples/.git/hooks/._commit-msg.sample
- AMR-Chain-Graph-Examples/.git/hooks/pre-rebase.sample
- __MACOSX/AMR-Chain-Graph-Examples/.git/hooks/._pre-rebase.sample
- AMR-Chain-Graph-Examples/.git/hooks/pre-commit.sample
- __MACOSX/AMR-Chain-Graph-Examples/.git/hooks/._pre-commit.sample
- AMR-Chain-Graph-Examples/.git/hooks/applypatch-msg.sample
- __MACOSX/AMR-Chain-Graph-Examples/.git/hooks/._applypatch-msg.sample
- AMR-Chain-Graph-Examples/.git/hooks/fsmonitor-watchman.sample
- __MACOSX/AMR-Chain-Graph-Examples/.git/hooks/._fsmonitor-watchman.sample
- AMR-Chain-Graph-Examples/.git/hooks/pre-receive.sample
- __MACOSX/AMR-Chain-Graph-Examples/.git/hooks/._pre-receive.sample
- AMR-Chain-Graph-Examples/.git/hooks/prepare-commit-msg.sample
- __MACOSX/AMR-Chain-Graph-Examples/.git/hooks/._prepare-commit-msg.sample
- AMR-Chain-Graph-Examples/.git/hooks/post-update.sample
- __MACOSX/AMR-Chain-Graph-Examples/.git/hooks/._post-update.sample
- AMR-Chain-Graph-Examples/.git/hooks/pre-merge-commit.sample
- __MACOSX/AMR-Chain-Graph-Examples/.git/hooks/._pre-merge-commit.sample
- AMR-Chain-Graph-Examples/.git/hooks/pre-applypatch.sample
- __MACOSX/AMR-Chain-Graph-Examples/.git/hooks/._pre-applypatch.sample
- AMR-Chain-Graph-Examples/.git/hooks/pre-push.sample
- __MACOSX/AMR-Chain-Graph-Examples/.git/hooks/._pre-push.sample
- AMR-Chain-Graph-Examples/.git/hooks/update.sample
- __MACOSX/AMR-Chain-Graph-Examples/.git/hooks/._update.sample
- AMR-Chain-Graph-Examples/.git/hooks/push-to-checkout.sample
- __MACOSX/AMR-Chain-Graph-Examples/.git/hooks/._push-to-checkout.sample
- AMR-Chain-Graph-Examples/.git/refs/heads/
- __MACOSX/AMR-Chain-Graph-Examples/.git/refs/._heads
- AMR-Chain-Graph-Examples/.git/refs/tags/
- __MACOSX/AMR-Chain-Graph-Examples/.git/refs/._tags
- AMR-Chain-Graph-Examples/.git/refs/remotes/
- __MACOSX/AMR-Chain-Graph-Examples/.git/refs/._remotes
- AMR-Chain-Graph-Examples/.Rproj.user/shared/notebooks/
- __MACOSX/AMR-Chain-Graph-Examples/.Rproj.user/shared/._notebooks
- AMR-Chain-Graph-Examples/.Rproj.user/73C9C640/pcs/
- __MACOSX/AMR-Chain-Graph-Examples/.Rproj.user/73C9C640/._pcs
- AMR-Chain-Graph-Examples/.Rproj.user/73C9C640/bibliography-index/
- __MACOSX/AMR-Chain-Graph-Examples/.Rproj.user/73C9C640/._bibliography-index
- AMR-Chain-Graph-Examples/.Rproj.user/73C9C640/tutorial/
- __MACOSX/AMR-Chain-Graph-Examples/.Rproj.user/73C9C640/._tutorial
- AMR-Chain-Graph-Examples/.Rproj.user/73C9C640/explorer-cache/
- __MACOSX/AMR-Chain-Graph-Examples/.Rproj.user/73C9C640/._explorer-cache
- AMR-Chain-Graph-Examples/.Rproj.user/73C9C640/sources/
- __MACOSX/AMR-Chain-Graph-Examples/.Rproj.user/73C9C640/._sources
- AMR-Chain-Graph-Examples/.Rproj.user/73C9C640/profiles-cache/
- __MACOSX/AMR-Chain-Graph-Examples/.Rproj.user/73C9C640/._profiles-cache
[truncated: 202 more entries]
