# Supplementary material for: Risk factors for fluoroquinolone- and macrolide-resistance among swine Campylobacter coli using multi-layered chain graphs
Source: PLoS Comput Biol. 2025 Aug 13;21(8):e1012797. doi: 10.1371/journal.pcbi.1012797 (PMC12373276; doi:10.1371/journal.pcbi.1012797)
Supplement: S1 Code — Zip file with the R code necessary to run the chain graphs. (ZIP) [file pcbi.1012797.s007.zip › AMR-Chain-Graph-Examples/Chaingraph-Fitting-v1_1.Rmd]

---
title: "AMR Chain Graphs"
output: html_document
date: "2025-01-10"
---

## Introduction

This markdown document provides the core code used to fit the models for estimating phenotypic resistances for 9 antibiotics in 683 $_Campylobacter jejuni$ isolates collected from swine in conventional production systems and 399 collected from antibiotic free (ABF) systems. This code relies on the chain graph learning algorithm available on JH Lin's GitHub [here](https://github.com/jhlinplus/multi-layer-Gaussian-graphical-model).

### Clear Env & Load Packages
```{r setup, include=FALSE}
knitr::opts_chunk$set(echo = TRUE) # Shows code in chunks

rm(list = ls()) # Ensures clean environment

#BOOTSTRAP_EVAL <- TRUE
```
### Load Packages, Code
```{r Load Packages}
library(parallel) 
library(doParallel) #Parallel packages used to increase speed of bootstrapping process

{
  ORIG_DIR <- getwd()
  CG_SRC_DIR <- 'R/cg source'
  CG_SRC_INIT_FILE <- '_Funcs_l1ML.R'
  setwd(CG_SRC_DIR)
  source(CG_SRC_INIT_FILE)
  source('_Funcs_SSLasso.R')
  setwd(ORIG_DIR)
} #The code for fitting the chain graphs is not provided as a R package and must be loaded into the environment via running the R files '_Funcs_l1ML.R' and '_Funcs_SSLasso.R'. These files also call other files included in R/cg source.

source('R/Function chaingraph R2 estimates v4.R')
source("R/FUNCTION chain displays.R")
source("R/FUNCTION_cg.data.R")
source("R/FUNCTION bootstrap estimation of CG CIs.R")
source("R/FUNCTION estimate partial correlations.R")
#These files facilitate the calling and reporting of results from the chain graph functions.

```

### Create Center Function
```center``` is a simple function for centering a vector of values around the vector mean. 
```{r Center Function}
center <- function(x) return(x - mean(x))

```

### Import Data

#### Data Sets
The data objects ```conv``` and ```abf``` contain the data from the conventional and antibiotic free farms respectively. The first 9 columns contain the $log_2$ MIC results and produce the respective $Y$ matrix:

* AZIlog: $log_2$ Azithromycin MICs
* CIPlog: $log_2$ Ciprofloxacin MICs
* ERYlog: $log_2$ Erythromycin MICs
* GENlog: $log_2$ Gentamicin MICs
* TETlog: $log_2$ Tetracycline MICs
* FFNlog: $log_2$ Florfenicol MICs
* NALlog: $log_2$ Nalidixic Acid MICs
* TELlog: $log_2$ Telithromycin MICs
* CLIlog: $log_2$ Clindamycin MICs

Matrix $X$ is formed from the genetic variables in columns 10 through 20:

* X23S_A2075G: a 23S rRNA mutation associated with telithromycin resistance
* X50S_L22_A103V: a 50S L22 protein mutation associated with macrolide resistance
* aadE_Cc: a 6' adenyltransferase gene associated with aminoglycoside resistance
* acr3: an arsenite permease gene associated with increased resistance to arsenic compounds
* aph.3pr_IIIa: a plasmid-encoded phosphotransferase associated with aminoglycoside resistance
* blaOXA_193: a beta-lactamase gene associated with resistance to penicillins and cephalosporins
* blaOXA_578: a beta-lactamase gene associated with resistance to penicillins and cephalosporins
* gyrA_T86I: a gyrase A mutation associated with resistance for fluoroquinolones and nalidixic acid
* rpsL_K43R: a 30S rRNA subunit mutation associated with streptomycin resistance
* tet.O: a ribosomal protection gene associated with tetracycline resistance.

These variables are coded 1 for the presence of the gene or mutation, and 0 for the abscence of the gene or wild type.

Matrix $W$ is formed from the environmental variables. The specific variables in the matrices vary by production system.

* Disinfectant.QuatAmmonium (Both systems): quartanary ammonium disinfectant used on the farm 
* Obs.GI.signs (Both systems): evidence of gastrointestinal abnormalities observed in swine during researchers visit
* Ruminants (Both systems): ruminants kept on the farm premises 
* SampleStage.F1 (Both systems): Sample from early finishing (referent: farrowing)
* SampleStage.F2 (Both systems): Sample from late finishing (referent: farrowing)
* SampleStage.N1 (Both systems): Sample from early nursery (referent: farrowing)
* SampleStage.N2 (Both systems): sample from late nursery (referent: farrowing)
* Source.Fecal.Sow (Both systems): sample collected from sow feces
* Source.Swab.Surface (Both systems): sample collected from building surface
* Source.Water (Both systems): sample collected from hogs' drinking water
* Birds (ABF only): Presence or access of birds to hogs
* Chicks.Ducks (ABF only): presence or access of chickens or ducks hogs
* CuExp (ABF only): Hogs received copper supplements
* Disinfectant.Clorox (ABF only): Chlorox used as a disinfectant on premises
* FeedSource.Farm (ABF only): Feed milled/mixed on farm (1) or elsewhere (0)
* Obs.Toilet (ABF only): Toilet on premises
* Source.Soil (ABF only): Sample collected from soil (referent?)
* Visitors.Day (ABF only): Number of visitors per day, including workers
* WaterQC (ABF only): water control program for premises
* ZnExp (ABF only): Hogs received Zinc supplements 
* Pig.Mixing (Conventional only): Weaned hogs from different litters comingled
* Enter.Hrs (Conventional only): Number of hours required to enter after visiting other hog production premises
* Rodents (Conventional only): Were rodents noted at researcher visit
* Insects (Conventional only): Were insects noted at researcher visit
* Visitors.Wk (Conventional only): number of visitors per week, including workers
* PressureWash (Conventional only): Were pens pressure washed between litters
* Obs.Entry.Measures (Conventional only): Measures required prior to entering premises
* Obs.Shower (Conventional only): Shower-in before entrance
* Obs.Resp.signs (Conventional only): hogs have visible clinical signs of respiratory disease 
* Carbadox.dum (Conventional only): Carbadox used on site, any dose
* Tiamulin.dum (Conventional only): Tiamulin used on site, any dose
* CTC.dum (Conventional only): Chlortetracycline used on site, any dose
* Lincomycin.dum (Conventional only): Lincomycin used on site, any dose
* OTC.dum (Conventional only): Oxytetracycline used on site, any dose
* Roxarsone.dum (Conventional only): Roxarsone used on site, any dose
* Virginiamycin.dum (Conventional only): Virginamycin used on site, any dose
* Pen.G.dum (Conventional only): Penicillin used on site, any dose
* Enrofloxacin.dum (Conventional only): Enrofloxacin used on site, any dose
* Ceftiofur.dum (Conventional only): Ceftiofur used on site, any dose
* Site.Flow.Batch (Conventional only): Hogs moved as batches across entire site
* Barn.Flow.Batch (Conventional only): Hogs moved as batches by barn
* Room.Flow.Batch (Conventional only): Hogs moved as batches by room
* LabConf.Resp (Conventional only): lab tests used to confirm respiratory pathogens
* Source.Feed (Conventional only): Sample collected from feed
* Source.Lagoon (Conventional only): Sample collected from farm lagoon

```{r}
#conv <- read.csv("data/campy-conv-cg-data_2021.10.21.csv", header = T)[,-c(1)]
#abf <- read.csv("data/campy-abf-cg-data_2021.10.21.csv", header = T)[,-c(1)]
#abf.leaner <- read.csv("data/campy-abf-cg-data_2022.02.15.csv", header = T)[,-c(1)]

#conv <- conv[,-c(1:9,19,31,33,34,59:63,74:76)]

load('data/campy-cg-data.rda')

conv.y <- as.matrix(conv[,c(1:9)])
conv.gen <- data.matrix(conv[,c(10:20)])
conv.env <- as.matrix(conv[,c(21:55)])
conv.env_gen <- as.matrix(conv[,c(10:55)])


#abf.lean <- abf[,-c(1:9,19,33:37,58:60)]

abf.y <- as.matrix(abf[,c(1:9)])
abf.gen <- data.matrix(abf[,c(10:22)])
abf.env <- as.matrix(abf[,c(23:42)])
abf.env_gen <- as.matrix(abf[,c(10:42)])
```

#### Center Data Sets

The data matrix columns are centered using the ```center``` function defined above. Centering data in this way is suggested in these chain graphs to avoid the need to fit an intercept in the linear models.
```{r Center Data}
conv.env_cent <- apply(conv.env, 2, center)
conv.gen_cent <- apply(conv.gen, 2, center)
conv.env_gen_cent <- apply(conv.env_gen, 2, center)
conv.y_cent <- apply(conv.y, 2, center)

abf.env_cent <- apply(abf.env, 2, center)
abf.gen_cent <- apply(abf.gen, 2, center)
abf.env_gen_cent <- apply(abf.env_gen, 2, center)
abf.y_cent <- apply(abf.y, 2, center)

```

### Bootstrapping

Bootstrapping is used to approximate the confidence intervals for the partial correlations.

### Define Bootstrap Criteria for CIs

```{r Bootstrap Criteria}
B <- 200 #B bootstraps will be fit

seeds <- 1:6 #Six sets of bootstraps are performed, each using a different static seed, 1 through 6.

n_b_conv <- round(0.5 * dim(conv.y)[1])
n_b_abf <- round(0.5 * dim(abf.y)[1])
#sets the bootstrap sample size to to 50% of the total sample in conventional and abf data sets.

```

#### Select Number of Cores for doParallel

```{r Detect Cores}

RESERVED_CORES = 2 #Reserves a number of logical cores for the system to use while bootstraps are calculated in parallel

n_cl <- parallel::detectCores() - RESERVED_CORES #Determines the number of cores to use for parallel bootstrapping
```

## Fitting Chain Graphs

Six chain graps are fit, one for each combination of the two productions systems and three predictor sets ($X$: Environmental predictors, $W$: Genetic predictors, $WX$: Environmental and genetic predictors combined). Comments explaining the code are provided in the first code set (Conventional production + environmental predictors) only since code is duplicated in later iterations. 

### Conventional Farms

```{r Assign Conventional Dependent Var}
Y <- conv.y_cent
```


#### Environmental
```{r Conventional Environment chain graph, cache = TRUE, eval = TRUE}
X <- conv.env_cent

model.cg = l1ML_Main(
  Y = Y, 
  X = X, 
  initializer = 'Lasso', 
  screening = T,
  ss = T,
  alpha = 0.05,
  nboot = 20
)
#The l1ML_Main function is the top-level function available from JH Lin's GitHub

model.cg_formatted <- format.chain.graph(model.cg, x.names = colnames(X), y.names = colnames(Y))
#format.chain.graph() adds names and to output data matrices and 

print(display.chain.graph(model.cg_formatted))

R2.tab <- ChainGraph_R2_v4(
  X, 
  Y, 
  Beta = model.cg_formatted$B.est, 
  Omega = model.cg_formatted$Omega.est
)
#ChainGraph_R2_v4() uses the models selected in model.cg to estimate the R2 values for directed and undirected portions of the chain graph for each variable in Y

print(R2.tab)
```
##### Bootstrap
```{r Conventional Environment bootstrap, cache = TRUE, eval = TRUE}

cl <- parallel::makeCluster(n_cl)
doParallel::registerDoParallel(cl)

model.cg_bs <- cg.bootstrap(
  Y = Y, 
  X = X, 
  b = B,
  n_b = n_b_conv,
  lambda = model.cg$lambda, 
  rho = model.cg$rho,
  initializer = 'Lasso', 
  screening = T,
  alpha = 0.05,
  nboot = 20,
  cluster = cl,
  seed.val = seeds[1]
)

#stopCluster(cl)

summary.cg_bootstrap_results(model.cg_bs) #shows bootstrap results with a seperate row for each edge in the graph.

```

#### Genetic
```{r Conventional Genetic chain graph, cache = TRUE, eval = TRUE}
X <- conv.gen_cent

model.cg = l1ML_Main(
  Y = Y, 
  X = X, 
  initializer = 'Lasso', 
  screening = T,
  ss = T,
  alpha = 0.05,
  nboot = 20
)

model.cg_formatted <- format.chain.graph(model.cg, x.names = colnames(X), y.names = colnames(Y))
print(display.chain.graph(model.cg_formatted))

R2.tab <- ChainGraph_R2_v4(
  X, 
  Y, 
  Beta = model.cg_formatted$B.est, 
  Omega = model.cg_formatted$Omega.est
)

print(R2.tab)
```
##### Bootstrap
```{r Conventional Genetic bootstrap, cache = TRUE, eval = TRUE}
#cl <- parallel::makeCluster(n_cl)
#doParallel::registerDoParallel(cl)

model.cg_bs <- cg.bootstrap(
  Y = Y, 
  X = X, 
  b = B,
  n_b = n_b_conv,
  lambda = model.cg$lambda, 
  rho = model.cg$rho,
  initializer = 'Lasso', 
  screening = T,
  alpha = 0.05,
  nboot = 20,
  cluster = cl,
  seed.val = seeds[2]
)

#stopCluster(cl)

summary.cg_bootstrap_results(model.cg_bs)

```

#### Environmental + Genetic
```{r Conventional Env Gen chain graph, cache = TRUE, eval = TRUE}
X <- conv.env_gen_cent

model.cg = l1ML_Main(
  Y = Y, 
  X = X, 
  initializer = 'Lasso', 
  screening = T,
  ss = T,
  alpha = 0.05,
  nboot = 20
)

model.cg_formatted <- format.chain.graph(model.cg, x.names = colnames(X), y.names = colnames(Y))
print(display.chain.graph(model.cg_formatted))

R2.tab <- ChainGraph_R2_v4(
  X, 
  Y, 
  Beta = model.cg_formatted$B.est, 
  Omega = model.cg_formatted$Omega.est
)

print(R2.tab)
```
##### Bootstrap
```{r Conventional Environmetal Genetic bootstrap, cache = TRUE, eval = TRUE}
#cl <- parallel::makeCluster(n_cl)
#doParallel::registerDoParallel(cl)

model.cg_bs <- cg.bootstrap(
  Y = Y, 
  X = X, 
  b = B,
  n_b = n_b_conv,
  lambda = model.cg$lambda, 
  rho = model.cg$rho,
  initializer = 'Lasso', 
  screening = T,
  alpha = 0.05,
  nboot = 20,
  cluster = cl,
  seed.val = seeds[3]
)

#stopCluster(cl)

summary.cg_bootstrap_results(model.cg_bs)

```


### ABF Farms

```{r Assign ABF Dependent Var}
Y <- abf.y_cent
```


#### Environmental
```{r ABF Environment chain graph, cache = TRUE}
X <- abf.env_cent

model.cg = l1ML_Main(
  Y = Y, 
  X = X, 
  initializer = 'Lasso', 
  screening = T,
  ss = T,
  alpha = 0.05,
  nboot = 20
)

model.cg_formatted <- format.chain.graph(model.cg, x.names = colnames(X), y.names = colnames(Y))
print(display.chain.graph(model.cg_formatted))

R2.tab <- ChainGraph_R2_v4(
  X, 
  Y, 
  Beta = model.cg_formatted$B.est, 
  Omega = model.cg_formatted$Omega.est
)

print(R2.tab)
```
#####Bootstrap
```{r ABF Environment bootstrap, cache = TRUE, eval = TRUE}
#cl <- parallel::makeCluster(n_cl)
#doParallel::registerDoParallel(cl)

model.cg_bs <- cg.bootstrap(
  Y = Y, 
  X = X, 
  b = B,
  n_b = n_b_abf,
  lambda = model.cg$lambda, 
  rho = model.cg$rho,
  initializer = 'Lasso', 
  screening = T,
  alpha = 0.05,
  nboot = 20,
  cluster = cl,
  seed.val = seeds[4]
)

#stopCluster(cl)

summary.cg_bootstrap_results(model.cg_bs)

```

#### Genetic
```{r ABF Genetic chain graph, cache = TRUE}
X <- abf.gen_cent

model.cg = l1ML_Main(
  Y = Y, 
  X = X,
  initializer = 'Lasso', 
  screening = T,
  ss = T,
  alpha = 0.05,
  nboot = 20
)

model.cg_formatted <- format.chain.graph(model.cg, x.names = colnames(X), y.names = colnames(Y))
print(display.chain.graph(model.cg_formatted))

R2.tab <- ChainGraph_R2_v4(
  X, 
  Y, 
  Beta = model.cg_formatted$B.est, 
  Omega = model.cg_formatted$Omega.est
)

print(R2.tab)
```
##### Bootstrap
```{r ABF Genetic bootstrap, cache = TRUE, eval = TRUE}
#doParallel::registerDoParallel(cl)

model.cg_bs <- cg.bootstrap(
  Y = Y, 
  X = X, 
  b = B,
  n_b = n_b_abf,
  lambda = model.cg$lambda, 
  rho = model.cg$rho,
  initializer = 'Lasso', 
  screening = T,
  alpha = 0.05,
  nboot = 20,
  cluster = cl,
  seed.val = seeds[4]
)

#stopCluster(cl)

summary.cg_bootstrap_results(model.cg_bs)

```

#### Environmental + Genetic
```{r ABF Gen Env chain graph, cache = TRUE}
X <- abf.env_gen_cent

model.cg = l1ML_Main(
  Y = Y, 
  X = X, 
  initializer = 'Lasso', 
  screening = T,
  ss = T,
  alpha = 0.05,
  nboot = 20
)

model.cg_formatted <- format.chain.graph(model.cg, x.names = colnames(X), y.names = colnames(Y))
print(display.chain.graph(model.cg_formatted))

R2.tab <- ChainGraph_R2_v4(
  X, 
  Y, 
  Beta = model.cg_formatted$B.est, 
  Omega = model.cg_formatted$Omega.est
)

print(R2.tab)
```
##### Bootstrap
```{r ABF Env Gen bootstrap, cache = TRUE, eval = TRUE}
#cl <- parallel::makeCluster(n_cl)
#doParallel::registerDoParallel(cl)

model.cg_bs <- cg.bootstrap(
  Y = Y, 
  X = X, 
  b = B,
  n_b = n_b_abf,
  lambda = model.cg$lambda, 
  rho = model.cg$rho,
  initializer = 'Lasso', 
  screening = T,
  alpha = 0.05,
  nboot = 20,
  cluster = cl,
  seed.val = seeds[5]
)

stopCluster(cl)

summary.cg_bootstrap_results(model.cg_bs)

```

#### End of RMD
