# Supplementary material for: Risk factors for fluoroquinolone- and macrolide-resistance among swine Campylobacter coli using multi-layered chain graphs
Source: PLoS Comput Biol. 2025 Aug 13;21(8):e1012797. doi: 10.1371/journal.pcbi.1012797 (PMC12373276; doi:10.1371/journal.pcbi.1012797)
Supplement: S1 Code — Zip file with the R code necessary to run the chain graphs. (ZIP) [file pcbi.1012797.s007.zip › AMR-Chain-Graph-Examples/R/FUNCTION bootstrap estimation of CG CIs.R]

cg.bootstrap <- function(
  Y, #Matrix of outcome variables
  X, #Matrix of predictor variables
  b = 100, #Number of subsamples to use for bootstrap
  n_b, #Size of bootstrap subsamples
  rho, #model rho to use for boostrapping
  lambda, #model lambda to use for bootstrapping
  seed.val = 0, #Seed value for subsample randomization
  cluster = NULL, #Defined cluster of cores assigned to perform analysis
  ... #additional args to be passed to l1ML_Main
) {

  {
    if(anyNA(X)) error("X has missing values.")
    if(anyNA(Y)) error("Y has missing values.")
    if(nrow(X) != nrow(Y)) error("X & Y have conflicting numbers of records")
    
    dots <- list(...)
    if(!is.null(dots$ss)) {
      if(dots$ss) {
        warning('Stability selection is not supported for bootstrap. "ss" argument set to FALSE')
        dots$ss <- FALSE
      }
    }
    
  } #Error Checks
  
  {
    X_names <- dimnames(X)[[2]]
    Y_names <- dimnames(Y)[[2]]

  } #Pull out useful values & ellipsis modification
  
  {
    results.ls <- list( #Initializes a list object that will store the important results
      rows.sampled = matrix(nrow = n_b, ncol = b), #Creates a matrix to store which rows are sampled. Each column is a different subsample.
      B.array = array(dim = c(ncol(X), ncol(Y), b), dimnames = list(X_names, Y_names, c(1:b))), #Creates a 3 dimensional array to store estimated Beta matrices. Each layer (3rd dimension) is a differnt subsample
      Omega.array = array(dim = c(ncol(Y), ncol(Y), b), dimnames = list(Y_names, Y_names, c(1:b))), #Creates a dimensional array to store estimated Omega matrices
      rho = rho, #records rho penalty
      lambda = lambda, #records lambda penalty
      n.orig = dim(X)[1],
      d_t = numeric(0), #reserves slot to record runtime 
      method = character(0), #records estimation method
      errors = character(length = b)
    )
    
    class(results.ls) <- "cg_bootstrap_results" #adds class to list to use for calling summary method for results
    
  } #Initialize data storage object
  
  {
    set.seed(seed.val) #Sets declared seed val immediately before subsample randomization
    for(col_b in 1:b) results.ls$rows.sampled[,col_b] <- sample(1:nrow(X), n_b) #Populates each column of the subsample records with the rows to use in each subsample
  } #Generate subsamples
  
  {
    t_0 <- Sys.time()

    if(is.null(cluster)) { #test to see if a processor cluster is declared, indicating whether or not to use parallel processing.
      #NON PARALLEL SOLUTION
      for(bootstrap in 1:b) {
        #Serial 'for' loop
        
        #if(bootstrap == 2) browser()
        
        message("Starting bootstrap ", bootstrap, " at ", Sys.time())
        
        X_b <- X[results.ls$rows.sampled[,bootstrap],]
        Y_b <- Y[results.ls$rows.sampled[,bootstrap],]
        #browser()
        if(all(apply(X_b, 2, FUN = var) != 0) & all(apply(Y_b, 2, FUN = var) != 0) ) {
          
          cg_b <- try(
            do.call(
              "l1ML_Main", 
              args = c(
                Y = list(Y_b),
                X = list(X_b),
                lambda = list(lambda),
                rho = list(rho),
                dots
              )
            ) |> format.chain.graph(x.names = X_names, y.names = Y_names)
          )
          
          #browser()
          
          if(class(cg_b) == "try-error") {
            
            warning("Bootstrap number", b, "failed to find a solution")
            results.ls$B.array[,,bootstrap] <- NA
            results.ls$Omega.array[,,bootstrap] <- NA
            results.ls$errors <- cg_b
            
          } else {
            
            results.ls$B.array[,,bootstrap] <- cg_b$B.est
            results.ls$Omega.array[,,bootstrap] <- cg_b$Omega.est
          }
          
        } else {
          
          warning("Bootstrap number", b, "has 0 variance columns. Skipping iteration.")
          
        }
        
        results.ls$method = "Series"
        
        message("Ending bootstrap at ", Sys.time())
        
      } #Serial loop
        
    } else {
      #Parallel 'foreach' loop 

      message('Starting parallel bootstrap at ', Sys.time())
      #browser()
      cg.par.list <- foreach::foreach(
        bootstrap = 1:b,
        .packages = c('doParallel', 'huge', 'gdata', 'glasso'),
        .export = c('format.chain.graph', "l1ML_Main", "l1LS_Main", "StabilitySelection",
        "SoftThreshold", "InverseLinftyOneRow", 'ScreeningFunc', 'SSLasso', 'Lasso',
        "InverseLinfty", "NoiseSd", "Calculate.Obj", "Calculate.BIC", 'Estimate_pCorrs')) %dopar% {
        
        #source("R/cg source code/_Funcs_l1ML.R")
        #source("R/FUNCTION chain displays.R")
        
        X_b <- X[results.ls$rows.sampled[,bootstrap],]
        Y_b <- Y[results.ls$rows.sampled[,bootstrap],]

        if(all(apply(X_b, 2, FUN = var) != 0) & all(apply(Y_b, 2, FUN = var) != 0) ) {
          cg_b <- try(
            do.call(
              "l1ML_Main", 
              args = c(
                Y = list(Y_b),
                X = list(X_b),
                lambda = list(lambda),
                rho = list(rho),
                dots
              )
            ) |> format.chain.graph(x.names = X_names, y.names = Y_names)
          )
          
          if(class(cg_b) == "try-error") {
            
            B.est <- NA
            Omega.est <- NA
            par.error <- cg_b
            
          } else {
            
            B.est <- cg_b$B.est
            Omega.est <- cg_b$Omega.est
            par.error <- NULL
            
          }
          
          rm("cg_b", "X_b", "Y_b")
          gc()
          
          list(
            Beta_b = B.est,
            Omega_b = Omega.est,
            par.error = par.error
          )
          
        } else {
          
          warning("Bootstrap number", b, "has 0 variance columns. Skipping iteration.")
          
          list(
            Beta_b = matrix(ncol = dim(Y_b)[2], nrow = dim(X_b)[2]),
            Omega_b = matrix(ncol = dim(Y_b)[2], nrow = dim(Y_b)[2]),
            par.error = "All 0 variance columns"
          )
          
        }
        
      } #foreach loop
      
      #browser()
      
      for(bootstrap in 1:b) {
        #browser()
        results.ls$B.array[,,bootstrap] <- cg.par.list[[bootstrap]]$Beta_b
        results.ls$Omega.array[,,bootstrap] <- cg.par.list[[bootstrap]]$Omega_b
        results.ls$errors <- cg.par.list[[bootstrap]]$par.error
        
      } #Reassigning foreach loop results
      
      message("Ending bootstrap at ", Sys.time())
      
      results.ls$method = 'Parallel'
    } #Parallel 'foreach' loop
    
  } #Solution loops
  
  results.ls$d_t <- difftime(Sys.time(), t_0) #estimate total calculation time.
  
  return(results.ls)
}

summary.cg_bootstrap_results <- function(
  x, #Chaingraph bootstrap results
  alpha = 0.05, #alpha for CIs
  b_target = dim(x$B.array)[3],
  round.beta = 3, #decimals to round for beta coefficients
  round.omega = 3, #decimals to round for omega values
  rm.na.layers = T #Remove NA layers.
) {

  {
    b <- dim(x$rows.sampled)[2]
    n_b <- dim(x$rows.sampled)[1]
    #na.layers <- unique(which(is.na(x$Omega.array), arr.ind = T)[,3])
    #na.layers <- apply(x$B.array, 3, function(x) all(is.na(x))) |> which()
    na.layers <- apply(x$Omega.array, 3, function(x) all(is.na(x))) |> 
      which() |>
      union(
        apply(x$B.array, 3, function(x) all(is.na(x))) |> 
          which()
        )
    
    
  } #grab values
  
  {
    if(b_target > b - length(na.layers)) {
      warning("Target number of subsamples (b = ", b_target, ") exceeds available valid subsamples (b = ", b-length(na.layers), ").")
      b_used <- b - length(na.layers)
      
    } else b_used <- b_target
    
    use.layers <- setdiff(1:dim(x$B.array)[3], na.layers)[1:b_used] 
  } #adjust target b
  
  {
    non0_B.indices <- apply(x$B.array, c(1,2), FUN = function(x) {any(x != 0)}) |>
      which(arr.ind = T, useNames = F)
  
    
    e_B <- dim(non0_B.indices)[1]
    summary_B <- data.frame(
      X = rownames(x$B.array)[non0_B.indices[,1]],
      Y = colnames(x$B.array)[non0_B.indices[,2]]
    )
  } # Init Beta summary df

  {
    summary_Omega <- combn(colnames(x$B.array), 2) |>
      t() |>
      as.data.frame()
    names(summary_Omega) <- c('Y1', 'Y2')
  } # Init Omega summary df
  
  
  for(i in 1:e_B) {

    vals <- x$B.array[non0_B.indices[i,1],non0_B.indices[i,2],use.layers]
    summary_B$n_non0[i] <- sum(vals != 0 )
    summary_B$B_bar[i] <- round(mean(vals), round.beta)
    summary_B$B_bar_non0[i] <- round(mean(vals[vals != 0]), round.beta)
    summary_B$SE_B[i] <- if(!is.na(var(vals))) round(var(vals)^0.5, round.beta) else 0
    summary_B$SE_non0[i] <- if(!is.na(var(vals[vals != 0]))) round(var(vals[vals != 0])^0.5, round.beta) else 0
    summary_B$B_50[i] <- round(quantile(vals, .5), round.beta)
    summary_B$CI_lower[i] <- round(quantile(vals, alpha/2), round.beta)
    summary_B$CI_upper[i] <- round(quantile(vals, 1 - (alpha/2)), round.beta)
    summary_B$n_na <- sum(is.na(vals))
    
    
  } #Calculate summary descriptors for B array
  
  for(i in 1:dim(summary_Omega)[1]) {
    
    vals <- x$Omega.array[summary_Omega$Y1[i], summary_Omega$Y2[i],use.layers]
    summary_Omega$n_non0[i] <- sum(vals != 0)
    summary_Omega$Omega_bar[i] <- round(mean(vals), round.omega)
    summary_Omega$SE_Omega[i] <- round(var(vals)^0.5, round.omega)
    summary_Omega$Omega_bar_non0[i] <- round(mean(vals[vals!=0]), round.omega)
    summary_Omega$SE_Omega_non0[i] <- round(var(vals[vals!=0])^0.5, round.omega)
    summary_Omega$Omega_50[i] <- round(quantile(vals, .5), round.omega)
    summary_Omega$CI_lower[i] <- round(quantile(vals, alpha/2), round.omega)
    summary_Omega$CI_upper[i] <- round(quantile(vals, 1 - alpha/2), round.omega)
    summary_Omega$n_na <- sum(is.na(vals))
    
    
  } #Calculate summary descriptors for Omega array
  
  {
    if(any(summary_B$n_non0 == 0) | any(summary_Omega$n_non0 == 0)) {
      
      warning("Some edges had no instances of non-zero values in the included sub-samples.")
    }
    #summary_B <- summary_B[summary_B$n_non0 != 0,]
    #summary_Omega <- summary_Omega[summary_Omega$n_non0 != 0,]
  }
  
  output.obj <- list(
    n.orig = x$n.orig,
    n_b = n_b,
    b = b,
    b_na = length(na.layers),
    b_used = b_used,
    na_layers = na.layers,
    alpha = alpha, 
    lambda = x$lambda,
    rho = x$rho,
    Omega = summary_Omega,
    Beta = summary_B,
    d_t = x$d_t,
    method = x$method
  )
  
  class(output.obj) <- 'cg_bootstrap_summary'
  
  return(output.obj)
}

print.cg_bootstrap_summary <- function(x) {
  cat("SAMPLE SIZES\nOriginal: ", x$n.orig, '\nSubsample size: ', x$n_b, '\n\n')
  cat("BOOTSTRAPS\nTotal fit subsamples: ", x$b, "\nSubsamples for summary stats:", x$b_used, "\nSubsamples that returned NAs:", x$b_na, "\n\n")
  cat("PENALTIES\nLambda: ", x$lambda, "\nRho: ", x$rho, "\n\n")
  cat("CI alpha:", 100 - round(x$alpha * 100, 0), "%\n\n")
  cat("BETA EDGES:\n")
  print(x$Beta)
  cat('\n\nOMEGA EDGES:\n')
  print(x$Omega)
  cat('\n\n')
}
