# Supplementary material for: Risk factors for fluoroquinolone- and macrolide-resistance among swine Campylobacter coli using multi-layered chain graphs
Source: PLoS Comput Biol. 2025 Aug 13;21(8):e1012797. doi: 10.1371/journal.pcbi.1012797 (PMC12373276; doi:10.1371/journal.pcbi.1012797)
Supplement: S1 Code — Zip file with the R code necessary to run the chain graphs. (ZIP) [file pcbi.1012797.s007.zip › AMR-Chain-Graph-Examples/R/FUNCTION estimate partial correlations.R]

Estimate_pCorrs <- function(theta)
{
  mat_size <- dim(theta)[1]
  pCorr_mat <- matrix(0, mat_size, mat_size)	
  for(x in 1:mat_size) for(y in 1:mat_size) pCorr_mat[x, y] <- -theta[x,y]*(theta[x,x]*theta[y,y])^-.5
  diag(pCorr_mat) <- 0
  dimnames(pCorr_mat) <- dimnames(theta)
  return(pCorr_mat)
}
