# Supplementary material for: Risk factors for fluoroquinolone- and macrolide-resistance among swine Campylobacter coli using multi-layered chain graphs
Source: PLoS Comput Biol. 2025 Aug 13;21(8):e1012797. doi: 10.1371/journal.pcbi.1012797 (PMC12373276; doi:10.1371/journal.pcbi.1012797)
Supplement: S1 Code — Zip file with the R code necessary to run the chain graphs. (ZIP) [file pcbi.1012797.s007.zip › AMR-Chain-Graph-Examples/R/FUNCTION chain displays.R]

format.chain.graph <- function(
  chain,
  x.names,
  y.names
) {
  dimnames(chain[['B.est']]) <- list(x.names, y.names)
  chain$Omega.est <- Estimate_pCorrs(chain$Theta.est)
  dimnames(chain$Omega.est) <- list(y.names, y.names)
  
  return(chain)
  
}

display.chain.graph <- function(chain, beta.round = 3, omega.round = beta.round) 
{
  #browser()
  
  cat("\nLambda: ", chain$lambda.final)
  cat("\nEdges: ", sum(chain$B.est != 0), " (", round(100 * sum(chain$B.est != 0)/(length(chain$B.est)), 0), "%)", sep = '')
  cat("\n\nBeta Matrix:\n ")
  print(round(chain$B.est, beta.round))
  
  cat("\n\nRho: ", chain$rho.final)
  cat("\nEdges: ", sum(chain$Omega.est != 0)/2, " (", round(100 * sum(chain$Omega.est != 0)/(ncol(chain$Omega.est) * (ncol(chain$Omega.est) - 1)), 0), "%)", sep = '')
  cat("\n\nOmega Matrix: \n")
  print(round(chain$Omega.est, omega.round))
  
  cat("\n\n")
}

summary.table.chain.graph <- function(chain, beta.round = 3, omega.round = beta.round)
{
  table.beta <- data.frame(y = character(), x = character(), B = numeric())
  for (j in colnames(chain$B.est)) {
    for (i in rownames(chain$B.est)) {
      if (chain$B.est[i, j] != 0) table.beta <- rbind(table.beta, data.frame(y = j, x = i, B = round(chain$B.est[i, j], beta.round)))
    }  
  }
  
  table.omega <- data.frame(y1 = character(), y2 = character(), Omega = numeric())
  for(i in 1:ncol(chain$Omega.est)) {
    for(j in i:ncol(chain$Omega.est)) {
      if(chain$Omega.est[i, j] != 0) table.omega <- rbind(table.omega, data.frame(
        y1 = colnames(chain$Omega.est)[i], 
        y2 = colnames(chain$Omega.est)[j], 
        Omega = round(chain$Omega.est[i, j], omega.round)
      ))
    }
  }
  
  return(list(Beta = table.beta, Omega = table.omega))
}

summary.edges.rnet <- function(rnet, omega.round)
{
  table.omega <- data.frame(y1 = character(), y2 = character(), Omega = numeric())
  omega.mat <- rnet@Omega
  
  for(i in 1:ncol(omega.mat)) {
    for(j in i:ncol(omega.mat)) {
      if(omega.mat[i,j] != 0) table.omega <- rbind(table.omega, data.frame(
        y1 = colnames(omega.mat)[i], 
        y2 = colnames(omega.mat)[j], 
        Omega = round(omega.mat[i, j], omega.round)
      ))
    }
  }
  return(table.omega)
}
