# Supplementary material for: Risk factors for fluoroquinolone- and macrolide-resistance among swine Campylobacter coli using multi-layered chain graphs
Source: PLoS Comput Biol. 2025 Aug 13;21(8):e1012797. doi: 10.1371/journal.pcbi.1012797 (PMC12373276; doi:10.1371/journal.pcbi.1012797)
Supplement: S1 Code — Zip file with the R code necessary to run the chain graphs. (ZIP) [file pcbi.1012797.s007.zip › AMR-Chain-Graph-Examples/R/FUNCTION chaingraph R2 estimates v4.R]

ChainGraph_R2_v4 <- function(
    X,
    Y,
    cg.adj.mat = NULL,
    Beta = cg.adj.mat$Beta,
    Omega = cg.adj.mat$Omega
) {
  
  {
    n = dim(X)[1]
    p_x = dim(X)[2]
    names_x = if(is.data.frame(X)) names(X) else colnames(X)
    p_y = dim(Y)[2]
    names_y = if(is.data.frame(Y)) names(Y) else colnames(Y)
  } #Pull Constants
  
  if(any(class(Beta) == 'data.frame') | ((dim(Beta)[1] != dim(Beta)[2]) & dim(Beta)[2] == 3)) {
    beta.mat <- matrix(0, nrow = p_y, ncol = p_x, dimnames = list(names_y, names_x))
    for(i in 1:dim(Beta)[1]) beta.mat[Beta[i,1], Beta[i,2]] <- Beta[i,3]
    B_x <- beta.mat
  } else {
    B_x = Beta
  } #Convert Beta input into weighted adj matrix (if needed) and assign B_x
  
  {
    
    if(any(class(Omega) == 'data.frame') | ((dim(Omega)[1] != dim(Omega)[2]) & dim(Omega)[2] == 3)) {
      omega.mat <- matrix(0, nrow = p_y, ncol = p_y, dimnames = list(names_y, names_y))
      for(i in 1:dim(Omega)[1]) omega.mat[Omega[i,1], Omega[i,2]] <- Omega[i,3]
      omega.mat <- omega.mat + t(omega.mat)
    } else {
      omega.mat <- Omega
    } #Convert Omega into weighted adj matrix, if needed
    
  } #Assign B_y

  {
    E_null <- apply(Y, 2, function(y) {(y - mean(y))^2} )
    SSE_null <- apply(E_null, 2, sum)
   
  } #Calculate Null Residuals
  
  {
    E_x <- Y - X %*% B_x
    SSE_x_model <- apply(E_x^2, 2, sum)
    #MSE_model <- E_model^2 |> apply(2, mean) #Not needed
    
  } #Calculate Model Residuals
  
  {
    R2_y <- numeric(length = p_y)
    names(R2_y) <- names_y
    
    for(y in names_y) {
      pred.set <- names(which(Omega[,y]!=0))
      if(length(pred.set) > 0) {
        y.lm <- glm(
          as.formula(paste(y, "~", paste(pred.set, collapse = "+"))),
          data = as.data.frame(E_x)
        )
        R2_y[y] <- with(summary(y.lm), 1 - deviance/null.deviance)
      } else R2_y[y] <- 0
      
    }
    
  } #Estimate Y-based R2
  
  {
    R2.tab <- data.frame(
      Y = gsub('log', '', names_y),
      X_set = apply(Beta, 2, function(x) paste(names(x)[which(x!=0)], collapse = ", " )),
      R2_X = 1 - SSE_x_model/SSE_null,
      Y_set = apply(Omega, 2, function(x) paste(names(x)[which(x!=0)], collapse = ", " )) |> gsub(pat = 'log', rep = ''),
      R2_e_Yj = R2_y
    )
    
    R2.tab$R2_Yj = (1 - R2.tab$R2_X) * R2.tab$R2_e_Yj
    R2.tab$R2_total = R2.tab$R2_X + R2.tab$R2_Yj
    
  } #Assemble table
  
  return(R2.tab)
}
