# Supplementary material for: Risk factors for fluoroquinolone- and macrolide-resistance among swine Campylobacter coli using multi-layered chain graphs
Source: PLoS Comput Biol. 2025 Aug 13;21(8):e1012797. doi: 10.1371/journal.pcbi.1012797 (PMC12373276; doi:10.1371/journal.pcbi.1012797)
Supplement: S1 Code — Zip file with the R code necessary to run the chain graphs. (ZIP) [file pcbi.1012797.s007.zip › AMR-Chain-Graph-Examples/R/FUNCTION_cg.data.R]

# The purpose of the cg.data function is to identify all variables in a dataframe that are technically suitable for inclusion in chain graph analyses, and return a numeric data matrix. Technically suitable variables must have complete data (i.e. no missing or NA observations) and have >0 variance (i.e. all observations in the dataframe do not have the same value for a given variable). The  Note, this function does not change the number of observations in the dataset. 

# Input Arguments 
#     df: dataframe containing data to be evaluated for technical suitability for use in chain graph analyses
#     print: defaut is TRUE. Must specify FALSE
# ------------------------------------------------------------------------------------------------------------
# Returned Output 
#     Data matrix containing all suitable variables for chain graph analysis.

cg.data <- function(df, print=TRUE){
  Z <- as.data.frame(lapply(df, as.numeric))
  W <- Z[, which((colSums(is.na(Z) == 0)) & 
                   (sapply(c(1:ncol(Z)), function(Y){var(Z[,Y])}) != 0))]
  return(as.matrix(W))
}
